# Supplementary material for: Severity-dependent IgG epitope profiling in COVID-19 reveals differential recognition of pathogen-derived antigens
Source: Front Immunol. 2025 Sep 3;16:1668223. doi: 10.3389/fimmu.2025.1668223 (PMC12440981; doi:10.3389/fimmu.2025.1668223)
Supplement: Supplementary file 1 [file Table1.xlsx]

## Sheet: IgG Donors
Supplementary Table 1. Detailed Information on COVID-19 Donors. This table provides comprehensive demographic and clinical data for all COVID-19 patients included in the study. Information includes age, sex, disease severity classification (moderate or severe), date of sample collection, and other relevant clinical parameters, where available.
Donor code	Collection date, dd/mm/yy	Sex	Age, years	Severity	Illness onset, dd/mm/yy	COVID+, dd/mm/yy	HC entry	Previous use of medications	Medications	Outcome	Comorbidities	Complications
M001	2020-05-27	F	48	MODERATE	2020-05-16	2020-05-21	2020-05-22	Tenofovir; lamivudine; dolutegravir; topotecan	Oseltamivir 75 mg (23/05-26/05); ceftriaxone 2g (23/05-26/05); Clexane 40 mg (23/05); ceftriaxone (22/05); prednisone (26/05); azithromycin (22/05-26/05); levofloxacin (26/05)	Discharged	Bulky cervical SCC ECIV (in bilateral lungs + peritoneal implants + ovaries + liver); HIV positive	None
M002	2020-06-01	M	46	MODERATE	2020-04-27	2020-05-07	2020-05-05	Losartan 50 mg 1x/day; hydrochlorothiazide 25 mg 1x/day	Prophylactic heparin; linezolid (from 28/05); meropenem (from 28/05); ceftriaxone (05/05-09/05); azithromycin (05/05-09/05); fluconazole (08/05-09/05); oseltamivir (05/05-09/05)	Discharged	SAH; hypothyroidism; obesity	Decubitus ulcer; SRAG COVID-19 (orotracheal intubation); acute renal failure; urinary Candida infection
M003	2020-06-01	F	36	MODERATE	2020-05-15	2020-05-20	2020-05-19	2+1 tacrolimus; prednisone 5 mg; mycophenolate mofetil 500+500; Bactrim	Ceftriaxone (19/05-25/05); azithromycin (19/05-23/05); oseltamivir (19/05-23/05); unfractionated heparin	Discharged	Kidney transplantation in 2008 due to meningomyelocele; recurrent urinary infection	SRAG without the need for orotracheal intubation
M004	2020-08-06	F	49	MODERATE	2020-04-17	2020-04-22	2020-04-21	Quetiapine 2x/day; furosemide 40 mg via SNE 1x/day; captopril 10 mg in the morning; omeprazole + enoxaparin 60 mg/day; darunavir 600 mg 12/12 h; ritonavir 100 mg 12/12 h; dolutegravir 50 mg 1x/day	Enoxaparin; ceftriaxone (21/04-26/04); azithromycin (21/04-25/04); oseltamivir (22/04); ampicillin 2,000 mg 6/6 h (04/05-12/05); polymyxin B (12/05-14/05); meropenem (11/05-19/05); vancomycin (12/05-19/05)	Discharged	SAH; diabetes mellitus 2; obesity; 2 previous acute myocardial infarctions; HIV (since 2009; previous ART, 3TC + TDF + EFV); CD4 (11/08/2016), 797; CV (02/03/2020), ND; CD4 (28/04/2020), 267; CV (28/04/2020), ND; tuberculosis 2013, treated	None
M005	2020-08-06	M	30	MODERATE	2020-05-14	2020-05-22	2020-05-22	Carvedilol 6.25 mg 12/12 h; furosemide 40 mg 1x/day; amlopidine 5 mg 12/12 h; hydralazine 25 mg 8/8 h; isosorbide 3x/day	Unfractionated heparin; azithromycin (22/05-25/05); ceftriaxone (22/05-25/05)	Discharged	SAH; heart failure; chronic kidney disease; ex-Etilist	Acute chronic kidney disease; SRAG due to COVID-19
M006	2020-08-06	M	40	MODERATE	2020-05-23	2020-06-02	2020-06-02	UK	Hydroxychloroquine (26/05-02/06); azithromycin (26/05-02/06); ceftriaxone (26/05-03/06); oseltamivir (26/05-02/06); warfarin; vancomycin (07/06-09/06)	Discharged	Obesity; orthotopic surgery after traffic accident (2008)	SRAG due to COVID-19; upper limb thrombosis
M007	2020-06-17	F	46	MODERATE	2020-06-11	2020-06-12	2020-06-12	None	Warfarin; enoxaparin 80 mg 12/12 h; ceftriaxone (12/06-14/06); azithromycin (12/06-14/06); oseltamivir (12/06-14/06)	Discharged	Mild to moderate intellectual deficit; psychotic condition	Pulmonary thromboembolism
M008	2020-06-17	F	36	MODERATE	2020-06-09	2020-06-13	2020-06-13	UK	Tazocin (from 29/06); hydrochlorothiazide 40 mg 12/12 h; methylprednisolone 40 mg 12/12 h; enoxaparin 80 mg 12/12 h; furosemide 40 mg ACM; oseltamivir (14/06-17/06)	Death	Postpartum cesarean section (17/06/2020); pregestational hypothyroidism; HAC; obesity; former smoker	Subsegmental pulmonary thromboembolism; pericardial effusion; SARS due to COVID-19; urinary infection
M009	2020-06-22	M	35	MODERATE	2020-06-03	2020-06-07	2020-06-08	UK	Enoxaparin; Tazocin (08/06-12/06)	Discharged	Operated distal esophageal adenocarcinoma; VLP esophagectomy with gastric tube (05/28/2020); neoadjuvant chemotherapy (until 03/05/2020); Lynch syndrome; obesity, BMI 42 (130 kg, 1.8 m)	COVID-19 pneumonia
M010	2020-06-24	M	43	MODERATE	2020-06-15	2020-06-19	2020-06-19	Dipyrone 2 g IV 6/6 h; scopolamine 20 mg IV 6/6; amitriptyline 25 mg PO; paracetamol 500 mg PO 6/6 h; bromopride 8 mg PO every 8 h; methadone 5 mg PO 8/8 h; gabapentin 300 mg at night; cyclobenzaprine 5 mg PO every 12 h	Ceftriaxone (19/06-24/06); azithromycin (19/06-24/06); Tazocin (25/06); dexamethasone; amlodipine besylate; losartan potassium; enoxaparin	Discharged	SAH; diabetes mellitus; alcoholism	Acute renal failure; acute pancreatitis of alcoholic etiology
M011	2020-06-29	M	49	MODERATE	2020-06-17	2020-06-22	2020-06-23	NPH insulin 25 IU morning; 5 UI Ultra-fast at lunch; morning Xarelto; atenolol at night	Enoxaparin; atenolol; ceftriaxone (23/06-29/06); azithromycin (23/06-28/06)	Discharged	Newly diagnosed diabetes mellitus using insulin; atrial fibrillation in follow-up; prior deep vein thrombosis	SRAG due to COVID-19
M012	2020-06-29	M	34	MODERATE	13/06/20 (hospitalized for pancreatitis and developed COVID)	2020-06-16	2020-06-17	None	Enoxaparin; tramadol; amitriptyline; colistin (17/06-08/07) => Pseudomonas in abdominal fluid (15/06); tigecycline (17/06-08/07) => Klebsiella and E. coli in abdominal fluid (15/06); metronidazole D (13/06-08/07) => Prevotella and Veilonella in abdominal fluid (08/06); meropenem (07/06-17/06); vancomycin (08/06-17/06); Clavulin (21/04-24/04); ceftriaxone + metronidazole (25/04-28/04); ampicilin +…	Discharged	Severe acute pancreatitis, evolved with infected WON; PO (05/20/20): Ultrasound-guided drainage of WON with metal prosthesis (LAMS) by endoscopy; PO (05/27/20): Replacement of metal prosthesis with plastic + endoscopic necrosectomy + wirsungraphy by endoscopy; PO (06/03/2020): Endoscopic necrosectomy (2nd session); PO (06/09/2020): Drainage of collections through the IR; 1 - epigastric 1,550 ml p…	SRAG due to COVID-19
M013	2020-06-29	M	49	MODERATE	2020-06-10	2020-06-10	2020-06-12	UK	Oxacilin 2 g 6/6 h, guided by antibriogram (12/06-02/07); piperacillin-tazobactam 4.5 g 6/6 h for RTI (COVID); dexamethasone 4 mg EV 1x/day for malignant intestinal obstruction, at weaning (8 mg X/05 -> 4 mg 13/06); enoxaparin 60 mg 1x/day; omeprazole 40 mg 1x/day; clonazepam 2 mg 1x/night; metoclopramide 10 mg 6/6 h; ondansetron 8 mg 8/8 h; dipyrone 1 g 6/6 h; morphine 4 mg 6/6 h; vitamin B1 100…	Transferred to another institute	Gastric adenocarcinoma pT4a pN1 M0; AP: Poorly differentiated adenocarcinoma with signet-ring cell components, 3.5 cm, with even perigastric adipose tissue. ILF+. IVasc-. IPN+. Free margins. Absence of neoplasia in the lesser curvature. Greater curvature lymph node metastasis (1/4). pT4a N1 Mx; adjuvant QRT (INT-0116 until 01/2020); IH (29/04-02/05): Intestinal subocclusion with improvement after…	SRAG due to COVID-19
M014	2020-06-29	F	42	MODERATE	2020-06-01	2020-06-11	2020-06-09	UK	NPH insulin; unfractionated heparin; amlodipine besylate; levothyroxine; Tazocin (24/06-30/06); prednisone; ceftriaxone (09/06-11/06); azithromycin (09/06-10/06); ampicillin (17/06-22/06)	Discharged	Obesity; hypothyroidism; diabetes mellitus; SAH	COVID-19 SARS; acute renal failure; nosocomial pneumonia; hypernatremia
M015	2020-07-01	F	35	MODERATE	2020-06-11	2020-06-12	2020-06-13	None	Unmedicated	Transferred to another institute	Heavy drinker (0.5 liters distilled for 15-17 years); T12 fracture after first convulsive crisis (02/03) in life; arthrodesis (IOT) T10-L2 + medullary decompression (03/06); flaccid paraparesis of both lower limbs	SRAG due to COVID-19
M016	2020-07-01	M	49	MODERATE	2020-06-21	2020-06-23	2020-06-24	Third palliative line with CPT-11 + cetuximab; morphine 30 mg 6/6 h SN; dipyrone 40 drops 6/6 h SN; fentanyl 25 µg/day; venlafaxine 75 mg/day; Clexane 60 mg 12/12 h; Clavulin, ertapenem and ceftriaxone (March to April 2020); amikacin 15 mg/kg/day (21 days in April 2020)	Meropenem [day 0 (16/06) - day 17]; piperacillin-tazobactam 4.5 g every 6 h (15/06-19/06); tranexamic acid	Discharged	Rectosigmoid adenocarcinoma metastatic to liver/peritoneum/LFN; with massive pelvic mass and bilateral hydroureteronephrosis (with obstructive nephropathy) with nephrostomy on 18/06/20; deep venous thrombosis of lower limb	Asymptomatic for COVID-19
M017	2020-07-01	M	45	MODERATE	2020-06-20	2020-06-29	2020-06-29	UK	Azithromycin (27/06-01/07); ceftriaxone (29/06-01/07); prednisone (27/06)	Discharged	Alcoholic 3 drinks/day + 3 beer bottles/day	SRAG - Covid-19
M018	2020-07-06	F	33	MODERATE	2020-05-20	2020-06-02	2020-06-02	UK	Warfarin; enoxaparin; prednisone 20 mg	Discharged	X	Episode of sinus bradycardia; SARS due to COVID-19; pressure ulcer
M019	2020-07-08	F	46	MODERATE	2020-06-27	2020-06-30	2020-07-01	Metoclopramide	Tazocin (29/06-01/07); vancomycin (29/06-14/07) and fluconazole (02/07-12/07); azithromycin (29/06-01/07); ceftriaxone (16/06-28/06); enoxaparin; dexamethasone	Discharged	Metastatic cholangiocarcinoma to the peritoneum; olangitis and bacteremia; isolated S. aureus (bile) and E. faecium (blood)	SRAG - Covid-19
M020	2020-07-08	M	49	MODERATE	2020-06-15	2020-06-25	2020-06-24	Hydrochlorothiazide; losartan	Enoxaparin; losartan; ceftriaxone 2 g IV 1x/day (20/06); clarithromycin 500 mg VO 12/12 h (21/06); hydrocortisone 1 g IV/day (20/06); hydroxychloroquine 400 mg VO 1x/day (21/06); omeprazole 40 mg IV 12/12 h; enoxaparin 80 mg SC 12/12 h; tigecycline (06/07-15/07) para acineto secreção traqueal; vancomycin 04/07-16/07 for S. aureus secreção traqueal; Tazocin (03/07-05/07); ceftriaxone; azithromycin…	Discharged	HAS; obesity; ex-smoker	SARS; Acinetobacter pneumonia in tracheal secretion culture; delirium; sacral ulcer
M021	2020-07-20	M	40	MODERATE	2020-07-11	2020-07-17	2020-07-17	Mycophenolate 360 mg 2x/day; tacrolimus 12 mg 2x/day; prednisone 20 mg/day; prophylactic Bactrim	Bactrim; enoxaparin; dexamethasone; quetiapine; diazepam; mycophenolate; ceftriaxone; azithromycin	Discharged	Hepatic cirrhosis due to autoimmune hepatitis; PO tx-hepatic (cadaver donor; 03/07/2020); pulse therapy 1 g methylprednisone D3/D3 (finished) - RCA without biopsy; hepatic Doppler with normal vascularization (09/07/2020)	SRAG Covid-19
M022	2020-07-20	F	35	MODERATE	2020-07-11	2020-07-15	2020-07-12	Folic acid	Enoxaparin; ferrous sulphate; carvedilol; insulin E; oseltamivir; furosemide; penicillin G benzathine; folic acid; fosfomycin	Transfered to another institute	Pregnant woman 2nd trimester; severe mitral stenosis	SARS Covid-19; urinary tract infection
M023	2020-07-20	F	38	MODERATE	2020-07-13	2020-07-13	2020-07-13	Contraceptive	Enoxaparin; levetiracetam; daptomycin (03/07-13/07); tigecycline (08/07-13/07); levofloxacin (08/07-13/07); meropenem (03/07-08/07)	Discharged	Cavernous sinus thrombosis; postoperative decompressive craniectomy	SARS Covid-19; deep vein thrombosis; bloodstream infection
M024	2020-07-20	F	44	MODERATE	2020-06-10	2020-07-15	2020-07-15	Mycophenolate 540 mg 12/12 h; prednisone 5 mg 1x/day; tacrolimus 2 mg morning and 1 mg evening; sulfamethoxazole + trimethoprim 400/80 mg 1x/day; atenolol 50 mg 1x/day; allopurinol 100 mg 1x/day; omeprazole 20 mg 1x/day; sodium bicarbonate 1,000 mg 2x/day; magnesium sulfate 500 mg 2x/day; cholecalciferol 25 milU 15 in 15 days	Bactrim; ceftriaxone; unfractionated heparin; prednisone; atenolol; tacrolimus	Discharged	Kidney transplant (2019); SAH	SARS Covid-19; acute renal failure
M025	2020-07-29	M	49	MODERATE	2020-06-29	2020-06-29	2020-06-30	Tenofovir; lamivudine; efavirenz (irregular treatment since 2018)	Valproate 250 mg 12/12 h; quetiapine 100 mg 8/8 h; haloperidol 5 mg 8/8 h; enoxaparin; diazepam; promethazine; chlorpromazine; lamivudine; tenofovir; efavirenz	Medical record not available	Street drug addiction; HIV 10 years ago, CD4 487, CV 512; alcoholism; run over in 2014 with head trauma and neurotoxoplasmosis sequelae; chronic liver disease of probable alcoholic etiology	SARS COVID-19; acute renal failure; sepsis and exogenous intoxication; decubitus ulcer
M026	2020-08-03	M	42	MODERATE	2020-06-18	2020-06-27	2020-06-25	UK	Unfractionated heparin; erythropoietin; amlodipine besylate; furosemide; atenolol; hydralazine; clonidine; losartan; Tazocin (day 0, 20/07)/meropenem (day 0, 25/07); ceftriaxone; oseltamivir	Discharged	SAH	SARS due to COVID-19; acute renal failure; pneumonia
M027	2020-08-05	F	39	MODERATE	2020-07-17	2020-07-20	2020-07-20	Insulin	NPH insulin; enoxaparin; levothyroxine; sodium divalproex; warfarin; azithromycin; ceftriaxone; dexamethasone; oseltamivir	Discharged	Diabetes mellitus; SAH; obesity	SARS due to COVID-19
M028	2020-08-05	F	44	MODERATE	2020-05-13	2020-05-28	2020-05-28	Fluoxetine	Enoxaparin; sertraline; gabapentin; clonazepam; prednisone; azithromycin; levofloxacin	Discharged	Obesity; depressive disorder; hepatitis C	SARS due to COVID-19
M029	2020-08-05	F	49	MODERATE	2020-07-05	2020-07-21	2020-07-17	AAS 100 mg; enalapril 20 mg; simvastatin 20 mg; hydrochlorothiazide 25 mg; metformin 500 mg; NPH + regular insulin	Enoxaparin; NPH insulin; insulin R; tamsulosin; AAS; atorvastatin; atenolol; zolpidem; ceftriaxone; azithromycin; dexamethasone; furosemide	Discharged	Diabetes mellitus; SAH	SARS due to COVID 19; acute renal failure; stroke
M030	2020-08-10	F	33	MODERATE	2020-07-22	2020-07-31	2020-08-05	Propranolol 40 mg 1x/day; levothyroxine 100 µg 1x/day; tacrolimus 1 mg 12/12 h; mycophenolate 540 12/12 h; prednisone 5 mg 1x/day; valaciclovir 1x/night (dose unknown)	Unfractionated heparin; prednisone; tacrolimus; mycophenolate; propranolol; levothyroxine; omeprazole; meropenem; azithromycin	Discharged	Kidney transplantation in 2014 and 2019 by GESP; SAH; hypothyroidism; ovarian cyst	COVID-19 pneumonia; pyelonephritis; acute renal failure
M031	2020-08-10	M	43	MODERATE	2020-07-30	2020-08-03	2020-08-02	Folic acid	Enoxaparin; insulin R; azithromycin; ciprofloxacin; metronidazole; benzathine penicillin; amoxicillin	Discharged	Sickle cell anemia; hepatitis C positive in 1997; deep vein thrombosis; chronic calculous cholecystopathy	COVID-19 pneumonia
M032	2020-08-12	M	35	MODERATE	2020-07-14	2020-07-30	2020-07-29	Metformin 850 mg 1x/day; captopril 25 mg 1x/day	Insulin R and NPH; remdesivir; Xarelto; warfarin; ceftriaxone	Discharged	SAH; diabetes mellitus; obesity	SARS COVID-19; pulmonary thromboembolism
M033	2020-08-12	F	49	MODERATE	2020-06-27	2020-08-01	2020-08-01	Carvedilol 6.25 mg - 1 tablet 12/12 h; losartan 50 mg; levothyroxine	Bactrim; unfractionated heparin; levothyroxine; dexamethasone; hydrochlorothiazide; furosemide; carvedilol; tacrolimus; tazocin	Death	Chronic renal failure; hypothyroidism; kidney transplant (2018)	SARS COVID-19; acute renal failure; chronic renal failure; nosocomial pneumonia; deep vein thrombosis
M034	2020-08-19	F	33	MODERATE	2020-08-08	2020-08-13	2020-08-12	Simvastatin 20 mg 1x/day; aspirin 100 mg 1x/day; glibenclamide 30 mg 2x/day; Glyciphage 500 mg 3x/day; losartan potassium 50 mg 2x/day; NPH 15-15-10; atenolol 25 mg 2x/day; fluoxetine 20 mg 1x/day	Amoxicillin; dexamethasone; enoxaparin; clindamycin; ceftriaxone; tazocin; vancomycin	Discharged	SAH; obesity; diabetes mellitus; depression; acute myocardial infarction 9 months previous	COVID-19 pneumonia; thigh abscess
M035	2020-08-19	F	42	MODERATE	2020-07-26	2020-08-06	2020-08-06	Losartan; NPH + R insulin	Insulin R + NPH; rivaroxaban; warfarin; enoxaparin; ceftriaxone; azithromycin; dexamethasone; heparin	Discharged	SAH; insulin dependent diabetes mellitus	SARS COVID-19; deep vein thrombosis
M036	2020-08-24	F	44	MODERATE	2020-08-06	2020-08-21	2020-08-20	UK	Hydroxychloroquine; azithromycin; enoxaparin; ceftriaxone	Discharged	Migraine (medication unknown); tubal ligation for years; obesity	SARS due to COVID-19
M037	2020-09-01	F	33	MODERATE	2020-08-21	2020-08-27	2020-08-27	Hydroxychloroquine 200 mg 1x/day; amlodipine 5 mg 2x/day; atenolol 50 mg 1x/day; allopurinol 100 mg 1x/day; calcitriol 0.5 µg 2x/day; Vitamin D 7 drops 1x/week; omeprazole 20 mg fasting; sodium bicarbonate 500 mg 3x/day; sertraline 50 mg 1x/day; ferrous sulfate 80 mg 3x/day	Azithromycin; ceftriaxone; hydroxychloroquine; unfractionated heparin; allopurinol; furosemide; atenolol; dexamethasone; oseltamivir	Discharged	Systemic lupus erythematosus; chronic kidney disease; SAH	Acute chronic kidney disease; SARS - COVID-19
M038	2020-09-16	M	47	MODERATE	2020-09-13	2020-09-15	2020-09-15	UK	Hydrocortisone; prednisone; tacrolimus 7 mg every 12 h; mycophenolate 540 mg every 12 h; ceftriaxone; metronidazole; Tazocin; rifampicin; isoniazid; insulin; unfractioned heparin	Medical record not available	Pulmonary tuberculosis under treatment (since 06/2020); 2nd kidney transplant from deceased donor (19/11/2010; panel reactive antibody, 0%; anti-thymocyte globulin, 35-h cold-ischemia time); underlying disease, chronic glomerulonephritis; 1st transplant (1997-2004), graft loss due to urinary fistula and calculus, transplantectomy (2004), right fossa; perforating acute abdomen due to perforated di…	SARS COVID-19; cardiomyopathy; acute chronic kidney disease
M039	2020-10-14	F	43	MODERATE	2020-09-26	2020-10-04	2020-10-03	UK	Hydrocortisone + diphenhydramine; dexamethasone; azithromycin (26/09-30/09); ceftriaxone (day 0, 30/09); clarithromycin (day 0, 30/09); insulin; unfractionated heparin	Discharged	SAH; dialytic chronic kidney disease due to polycystic disease; kidney transplant (2001) with graft loss (2012); incisional hernia in IEF	SARS due to COVID-19
S001	2020-05-18	M	50	SEVERE	2020-04-19	2020-04-24	2020-04-23	UK	Ceftazidime (13/05-16/05); oxacillin (29/04-06/04); vancomycin (05/05-11/05); meropenem (29/04-13/05); colistin (12/05-13/05); NPH insulin; prophylactic enoxaparin	Death on 25/05	Splenectomy (2008)	Severe acute respiratory syndrome: COVID-19 +; ventilator-associated pneumonia by oxacillin-sensitive S. aureus and Klebsiela ESBL; ventilator-associated pneumonia by Pseudomonas aeruginosa (mero-I, imipenem-R); acute renal failure - resolved; catheter-related bloodstream infection by treated Staphylococcus capitis; Klebsiela ESBL blood stream infection; post-COVID-19 fibrosis; decubitus ulcer
S002	2020-05-18	F	43	SEVERE	2020-04-10	2020-04-20	2020-04-18	UK	Azithromycin (18/04-21/04); enoxaparin 60 mg SC in the morning and 80 mg SC at night; Marevan 5 mg/day + 7.5 mg at the weekend; fluoxetine 20 mg/day; ceftriaxone (18/04-25/04); colistin (30/04-02/05); Torgena (05/05-19/05)	Discharged	UK	SRAG due COVID-19 confirmed in ST (20/04); blood flow infection by KPC colistin R (positive blood culture) - treated; chronic renal failure already resolved; grade II sacral ulcer; partial DVT in the right common femoral vein with onset of full anticoagulation on 08/06; exacerbated physiological tremor and essential tremor syndrome, precipitated by severe clinical condition + polypharmacy + clini…
S003	2020-05-27	M	43	SEVERE	2020-04-30	2020-05-09	2020-05-09	UK	Prophylactic heparin; hydroxychloroquine (08/05 only); methylprednisolone (17/05); azithromycin (09/05); ceftriaxone (09/05-10/05)	Discharged	Obesity	Pressure ulcer; SARS from COVID-19
S004	2020-05-27	F	51	SEVERE	2020-04-29	2020-05-05	2020-05-06	UK	Heparin not fractionated full dose; linezolid (14/05-21/05); polymyxin (15/05-22/05); cefepime (05/05-07/05); ceftriaxone and azithromycin (20/03-29/03)	Discharge for referral to another hospital	HAS; former smoker (6 months ago); vancomycin allergy	SRAG; acute kidney disease; pulmonary thromboembolism; DRESS syndrome - resolved; pseudomembranous colitis resolved; spinal cord ischemia from aortic dissection? Critically ill neuropathy?
S005	2020-06-01	F	44	SEVERE	2020-05-19	2020-05-26	2020-05-26	Prednisone 30 mg 1x/day; Mestinon 60 mg 7x/day; omeprazole 20 mg 1x/day; folic acid 5 mg/day; methotrexate 15 mg/day; calcium carbonate 1,250 mg 1x/day; vitamin D 10 gts/day	Enoxaparin; ceftriaxone (26/05-28/05); prednisone 40 mg; methotrexate 15 mg weekly; pyridostigmine	Medical record not available	Myasthenia gravis; thymectomy (12/2015); diabetes mellitus; obesity	SRAG COVID-19
S006	2020-08-06	F	46	SEVERE	2020-06-01	2020-06-05	2020-06-05	Prednisone 5 mg 1x/day; cyclosporine 150 + 125 mg; diltiazem 60 mg 3x/day; mycophenolate 360 + 360; omeprazole 40 mg 2x/day; atorvastatin 10 mg 1x/day; levothyroxine 50 µg 1x/day; vitamin D 50,000 IU/week; daily Dipirona; tramadol daily; bromazepam 3 mg 1x/day; sertraline 50 mg 1x/day; gapabentin 300 mg 2x/day; acyclovir 200 mg 2x/day	Convalescent plasma (09/06); azithromycin (04/06-12/06); Tazocin (from 12/06); teicoplanin (from 12/06); fluconazole 400 mg 12/12 h (13/06); ceftriaxone (04/06-12/06); oseltamivir (04/06); unfractionated heparin; methylprednisolone 80 mg/day (since 06/06)	Death	Bicaval orthotic heart transplantation (11/06/2015); femulopoplite-fibular deep vein thrombosis (04/2016); necrosis of 2 and 3 right toes + proximal transphalangeal amputation of 2-3 toes (05/2016); distal embolization; cholecystectomy (2018); moderate restrictive ventilatory disorder; chronic kidney disease [baseline Cr 2.14 (21/02) Cl Cr 27, CKD EPI]; hypothyroidism	SRAG due to COVID-19; acute chronic kidney disease; sinus aquicardia
S007	2020-08-06	M	34	SEVERE	2020-05-21	2020-05-28	2020-05-27	Tacrolimus; sirolimus; prednisone 5 mg; carvedilol 37.5 mg 3x/day; spironolactone 40 mg 2x/day; furosemide 40 mg 1x/day; ticagrelor 90 mg 2x/day; isosorbide 2x/day; Apresoline 2x/day; AAS 100 mg 1x/day; enalapril 10 mg 1x/day	Azithromycin (27/05-31/05); ceftriaxone (27/05-28/05); piperacycline + tazobactam (28/05-04/06); vancomycin (06/06-15/06); colistin (06/06-15/06); meropenen (06/06-15/06); ivermectin 6 mg (11/06, only dose); sulfamethoxazole + trimethoprim (11/06-15/06); fluconazole (14/06-15/06); methylprednisone 60 mg (27/05-15/06)	Discharge for referral to another hospital	Cardiac inefficiency since 2013; rheumatic carditis; cardiac TX from April 2014; toxoplasmosis (2015); AMI (2019; vascular graft disease)	Severe SRAG due to COVID-19; nosocomial pneumonia (06/06); chronic renal Ins Agudizada
S008	2020-06-15	M	43	SEVERE	2020-06-03	2020-06-10	2020-06-09	UK	Azithromycin (09/06-10/06); heparin; ceftriaxone (09/06-10/06); salbutamol; Tazocin (12/06-14/06); vancomycin (14/06-20/06); meropenem (15/06-21/06); insulin NPH (17/06); methylprednisolone (since 15/06); metronidazole (20/06-current)	Discharged	Asthma; SAH; ascending aorta aneurysm; heart failure	SRAG due to COVID-19; left ventricular dysfunction; septic shock
S009	2020-06-15	M	38	SEVERE	2020-06-01	2020-06-08	2020-06-08	Losartan potassium 50 mg 1x; amlopidine besylate 5 mg; spironolactone 25 mg 1x; metformin 850 mg 1x; human insulin isophane (NPH) 100 IU/ml vial 10 ml (20 IU SC); carvedilol 25 mg 1x	Azithromycin (08/06-14/06); ceftriaxone (08/06-09/06); methylprednisolone 60 mg 12/12 h (from 10/06); insulin NPH (from 10/06); heparin; metformin 850 mg 12/12 h (16/06); Tazocin (11/06-16/06)	Death	Diabetes mellitus; SAH; cardiac insufficiency; obesity; right lower limb repeatery	SRAG due to COVID-19; decompensated heart failure; hypertensive crisis
S010	2020-06-15	F	44	SEVERE	2020-05-31	2020-06-12	2020-06-12	UK	Ceftriaxone (06/06-09/06); azithromycin (06/06-09/06); Tazocin (09/06-12/06); meropenem (12/06-20/06); vancomycin (12/06-20/06); tocilizumab 4 mg/kg (12/06); Solu-Medrol 30 mg 12/12 h (12/06) -> 20 mg 12/12 h (17/06); enoxaparin	Discharged	UK	SARS COVID-19; sinus tachycardia
S011	2020-06-17	M	28	SEVERE	2020-05-07	2020-05-30	2020-04-11	Allodipine 5 mg (12/12); Renagel 3x/day	Tazocin + vancomycin (12/04-16/04); oseltamivir (12/04-14/04); azithromycin (12/04-16/04); vancomycin and colistin (01/06-03/06); vancomycin and gentamicin (11/05-19/05); unfractionated heparin	Discharged	Aortic valve infective endocarditis with biological valve replacement (2016); first admission to HC without a diagnosis of COVID (19/03-26/03); onset of symptoms (fever and cough) -> Hospital Pedreira (Dx. pneumonia with ATB for 7 days); rehospitalization at Pedreira for fever, cough and dyspnea (31/03-09/04); admitted to the HC for ARF -> OTI / sepsis with a pulmonary focus (isolated Acinetobact…	SARS due to COVID-19; acute renal failure
S012	2020-06-22	F	43	SEVERE	2020-06-06	2020-06-12	2020-06-13	Carvedilol 12.5 mg every 12 h; enalapril 5 mg 2x/day; Aldactone 25 mg 1x/day; furosemide 80 mg 2x/day; omeprazole 20 mg 2x/day; warfarin 5 mg according to PT; amiodarone 200 mg twice daily; levothyroxine 75 µg 1x/day; hydrochlorothiazide 1x/day	Heparin; dobutamine; Tazocin (23/06 - transfer); hydrochlorothiazide 25 mg 1x/day	Transferred to another institute	Idiopathic dilated cardiomyopathy; latent syphilis; atrial fibrillation; SAH; high-grade intraepithelial lesion; hypothyroidism	SRAG-Covid-19
S013	2020-06-22	F	38	SEVERE	2020-06-09	2020-06-15	2020-06-15	None	Heparin 5000 8/8 h; azithromycin (13/06-15/06); ceftriaxone (13/06-15/06)	Transferred to another ward	Obesity	SARS COVID-19; pneumonia associated with mechanical ventilation (Pseudomonas); diarrhea due to probable Clostridium; delivery on 06/15 due to acute fetal distress; chronic kidney failure
S014	2020-06-22	M	47	SEVERE	2020-06-06	2020-06-10	2020-06-13	Losartan 50 mg 12/12 h; hydrochlorothiazide 25 mg once a day	Enoxaparin; ceftriaxone (13/06-16/06); azithromycin (08/06-13/06); dexamethasone 6 mg/day (16/06-26/06)	Discharged	Thalassemia minor; SAH	SRAG due to COVID-19
S015	2020-06-22	F	41	SEVERE	2020-06-07	2020-06-18	2020-06-18	UK	Azithromycin (08/06-13/06); ceftriaxone (16/6-17/6); Tazocin (18/6-25/6); prednisone (17/06-24/06)	Discharged	Asthma	Bacterial pneumonia
S016	2020-06-24	M	40	SEVERE	2020-06-07	2020-06-17	2020-06-17	UK	Colistin (from 26/06); Tazocin (16/06-17/06); Tazocin (25/06-26/06); ceftriaxone; azithromycin and oseltamivir (10/06-15/06); heparin	Discharged	Obesity; former smoker, quit 10 years ago (smoking load, 10 pack years)	SARS due to COVID-19; acute renal failure
S017	2020-06-24	M	46	SEVERE	2020-06-19	2020-06-23	2020-06-23	UK	Oseltamivir (22/06-23/06);, azithromycin (22/06-01/07); ceftriaxone (23/06-01/07) and hydroxychloroquine (22/06); dexamethasone (since 23/06); enoxaparin	Discharged	UK	SRAG due to COVID-19
S018	2020-06-24	M	43	SEVERE	2020-06-14	2020-06-18	2020-06-17	Atenolol; furosemide 80 mg 2x/day; spironolactone 25 mg/day	Enoxaparin; spironolactone; captopril (replaced by enalapril); carvedilol; hydrocortisone (16/06); ceftriaxone and azithromycin	Discharged	Dilated cardiomyopathy + cardiac arrhythmia (diagnosed 12/2019)	SRAG due to COVID-19; cardiac decompensation
S019	2020-06-24	F	34	SEVERE	2020-06-01	2020-06-05	2020-06-05	UK	Enoxaparin; ceftriaxone (05/06-10/06); azithromycin (05/06-06/06); oseltamivir (05/06-06/06); vancomycin (10/06-24/06); Tazocin (10/06-13/06); meropenem (14/06-18/06 and from 22/06); colistin (18/06-20/06 and from 22/06); methylprednisolone; ceftazidime (21/06); insulin; hydralazine; amlodipine besylate 5 mg 12/12 h; losartan potassium 50 mg 12/12 h; HCTZ 50 mg 12/12 h and diltiazem 30 mg 6/6 h	Discharged	Obesity, BMI 53; diabetes mellitus; SAH	SRAG due to COVID-19; grade III sacral ulcer; hypernatremia
S020	2020-07-01	F	30	SEVERE	2020-06-24	2020-06-28	2020-06-28	None	NPH insulin; enoxaparin; ceftriaxone (28/06-05/07); azithromycin (28/06-03/07); oseltamivir (29/06); dexamethasone (29/06)	Discharged	Grade III obesity; chronic calculous cholecystopathy	SRAG due to COVID; corticosteroid hyperglycemia; hypokalemia and metabolic alkalosis
S021	2020-07-01	F	44	SEVERE	2020-06-04	2020-06-09	2020-06-08	UK	Piperacilin-tazobactam (14/06-17/06); vancomycin (17/06-19/06); oxacillin (19/06-02/07) + piperacilin-tazobactam (19/06-25/06); ciprofloxacin (25/06-02/07); nystatin (13/06-20/06); enoxaparin; NPH insulin; sertraline; clonazepam	Discharged	Anxiety disorder; diabetes mellitus	Bloodstream infection; acute kidney failure; SRAG due to COVID-19
S022	2020-07-01	M	46	SEVERE	2020-06-24	2020-06-26	2020-06-26	Induction, basiliximab; maintenance, mycophenolate + tacrolimus + prednisone, levothyroxine	Ceftriaxone + azithromycin (26/06); Bactrim (prophylactic)	Death	Kidney transplant (14/06/20); diagnosed chronic kidney disease (2002); started HD in 2013; MPG with IF full house, lupus-like / cryoglobulinemia?; pulmonary tuberculosis (04/2011); hypothyroidism; renal cell carcinoma; D nephrectomy (08/2014); tuberculous pericarditis; presumed hypothyroidism (04/2017)	Septic shock (05/07), probable pulmonary focus; MSE venous thrombosis; hemodynamic worsening (10/07) with refractory shock
S023	2020-07-06	M	39	SEVERE	2020-06-22	2020-06-30	2020-06-30	Galvus Met 50/100 2x/day	Heparin; NPH insulin; ceftriaxone (29/06-01/07); azithromycin (29/06-01/07); oseltamivir (29/06-01/07); dexamethasone 6 mg	Death	Obesity, diabetes mellitus, SAH	SRAG - Covid-19
S024	2020-07-06	M	45	SEVERE	2020-06-18	2020-06-27	2020-06-27	Enalapril 10 mg/day	Ceftriaxone (22/06-27/06); azithromycin (22/06-27/06); dexamethasone; enoxaparin 40 mg 1x/day; amlodipine besylate; enalapril	Discharged	SAH	SRAG - Covid-19
S025	2020-07-15	M	38	SEVERE	2020-06-16	2020-06-29	2020-06-26	None	Insulin R; NPH insulin; risperidone; metformin; ceftriaxone + azithromycin; dexamethasone and enoxaparin; meropenem (02/07); fluconazole (14/05); colistin (18/07); Tazocin	Discharged	Diabetes mellitus	SRAG - Covid-19
S026	2020-07-23	M	46	SEVERE	2020-06-01	2020-06-11	2020-06-11	None	Amiodarone; insulin R; unfractionated heparin; hydroxychloroquine; azithromycin; meropenem; vancomycin; Bactrim	Death	Deny	SARS COVID-19; aspiration pneumonia
S027	2020-07-23	F	29	SEVERE	2020-07-05	2020-07-15	2020-07-15	Ferrous sulfate 1-0-0; folic acid 5 mg 1-0-0	Ceftazidime; hydrocortisone; unfractionated heparin; amiodarone; Tazocin; dexamethasone	Medical record not available	29 weeks pregnant on the day of admission	SARS COVID-19; acute renal failure; post-op cesarean section, pnagastritis; necrotizing pneumonia due to Pseudomomas
S028	2020-07-27	M	42	SEVERE	2020-06-26	2020-06-25	2020-06-26	Mycophenolate; tacrolimus; prednisone; losartan; atenolol; amlodipine besylate; B complex; omeprazole; renagel; paricalcitol; ferrous sulphate; AAS 100 mg/day; erythropoietin 4,000 1x/week	Furosemide; Bactrim; unfractionated heparin; tacrolimus; prednisone; ceftriaxone (25/06-28/06); azithromycin (25/06-28/06); oseltamivir (25/06-26/06); PCR influenza negative (26/06) ; linezolid (28/06-4/07); ceftazidime (02/07-05/07); vancomycin (18/07-21/07)	Medical record not available	Kidney transplant (06/2020); SAH; former smoker; ex-alcoholic	SARS COVID-19; acute renal failure; bloodstream infection
S029	2020-07-27	F	45	SEVERE	2020-07-07	2020-07-15	2020-07-14	None	Unmedicated	Death	SAH; obesity	SARS COVID-19; acute renal failure; pneumonia
S030	2020-08-10	M	33	SEVERE	2020-07-11	2020-07-24	2020-07-14	None	Meropenem; vancomycin; insulin R; methylprednisolone; unfractionated heparin; valproic acid; Tazocin; acyclovir; oxacillin	Death	Anti-NMDA encephalitis (2018); vitiligo; grade 1 obesity; malignant neuroleptic sd (2018)	SARS COVID-19; refractory hypoxemia
S031	2020-08-17	M	47	SEVERE	2020-07-23	2020-08-06	2020-08-06	Triptan	Unfractionated heparin; vancomycin; levofloxacin; fluconazole; Tazocin; insulin R; methylprednisolone; risperidone; methadone; furosemide	Discharged	Migraine	Tongue biting wound (19/08); refractory septic shock (21/08); SARS due to COVID-19
S032	2020-08-17	M	46	SEVERE	2020-08-06	2020-08-15	2020-08-14	UK	Unfractionated heparin; furosemide; tranexamic acid; Tazocin; ceftriaxone; azithromycin; enoxaparin; dexamethasone; furosemide; amlodipine; hydralazine	Discharged	Obesity, BMI 33	Perforating/vascular acute abdomen; SARS due to COVID
S033	2020-08-19	F	36	SEVERE	2020-04-17	2020-04-29	2020-04-28	UK	Azithromycin; oseltamivir; meropenem; vancomycin; enoxaparin	Discharged	SAH; obesity	SARS due to COVID-19; ventilator-associated pneumonia; septic shock; deep vein thrombosis; acute renal failure; colitis; sacral ulcer; gastric ulcer
S034	2020-08-19	F	46	SEVERE	2020-08-03	2020-08-14	2020-08-14	None	Enoxaparin; dexamethasone; diphenhydramine; REMDACTA protocol; ceftriaxone; azithromycin; methylprednisolone	Discharged	Obesity	SARS due to COVID-19; pharmacodermia
S035	2020-08-24	F	48	SEVERE	2020-08-12	2020-08-22	2020-08-21	Norethisterone acetate 10 mg/day	Enoxaparin; warfarin; enalapril; hydrochlorothiazide; salbutamol; formoterol; azithromycin; ceftriaxone; dexamethasone	Discharged	Overweight; asthma; myoma	SARS due to COVID-19; pulmonary thromboembolism
S036	2020-09-02	M	45	SEVERE	2020-08-27	2020-09-01	2020-09-01	Mestinon 60 mg 4/4 h; prednisone 20 mg/day (guided to increase dose to 40 mg/day when weakness was felt; used 40 mg/day for 1 month); azathioprine 50 mg 8/8 h; metformin	Azathioprine; hydrocortisone 200 mg EV 8/8 h; ceftriaxone; azithromycin; clindamycin; insulin; cephalexin; enoxaparin	Discharged	Myasthenia gravis; diabetes mellitus	SARS due to COVID -19; pulmonary thromboembolism
S037	2020-09-22	M	42	SEVERE	2020-09-05	2020-09-13	2020-09-13	Levomepromazine 4 mg/day	Ceftriaxone; azithromycin (12/09-13/09); benzathine penicillin; prednisone; enoxaparin; dexamethasone	Discharged	Meningitis at 3 months of age with neuropsychomotor development sequelae; obesity, BMI 28	SARS due to Covid-19; acute renal failure; mild hepatitis
S038	2020-09-23	M	31	SEVERE	2020-04-24	2020-05-07	2020-05-07	Prednisone 5 mg/day; tacrolimus 5 mg 12/12 h; metronidazole 500 mg 8/8 h; Bactrim 400 mg + 80 1x/day; amlodipine besylate 5 mg 12/12 h; omeprazole 20 mg; sodium bicarbonate 1 g 8/8 h; thiamazole 10 mg 1x/day	Azithromycin; ceftriaxone; heparin; ganciclovir; mycophenolate; Bactrim; metronidazole; tacrolimus; prednisone; hydrochlorothiazide; fresh frozen plasma	Discharged	Cytomegalovirus; kidney transplantation due to GNC; hyperthyroidism	Respiratory Sd > COVID positive (nasopharyngeal swab, 07/05); acute graft dysfunction; recent TMA - crescent and collapse in 1 glomerulus; nephrotic syndrome? recurrence of underlying disease? GESF? active rejection mediated by Banff IB cells; Sd diarrheal by blastocytosis (treated); CMV PCR detected (72-104); UTI due to VRE under treatment
S039	2020-09-28	F	48	SEVERE	2020-09-15	2020-09-22	2020-09-22	Silimalon	Enoxaparin; prednisone 40 mg 12/12 h; azithromycin; ceftriaxone; insulin R; ketoprofen	Discharged	Obesity; migraine; obstructive sleep apnea; hepatic steatosis	SRAG due to COVID 19
S040	19/20/20	M	49	SEVERE	2020-10-03	2020-10-10	2020-10-10	UK	Bactrim; dexamethasone; ceftriaxone; omeprazole 20 mg/day; enoxaparin; clindamycin; levofloxacin; IV thiamine; furosemide; risperidone	Death	Free area resident; heavy drinker	Bloodstream infection: Stenotrophomonas; reversed acute liver injury; PTE? -> DVT in superficial femoral vein (20/10); SARS, secondary to COVID + probable bronchoaspiration pneumonia
COVID-19, coronavirus disease 2019; M, male; F, female; UK, unknown.
