# Supplementary material for: Severity-dependent IgG epitope profiling in COVID-19 reveals differential recognition of pathogen-derived antigens
Source: Front Immunol. 2025 Sep 3;16:1668223. doi: 10.3389/fimmu.2025.1668223 (PMC12440981; doi:10.3389/fimmu.2025.1668223)
Supplement: Supplementary file 3 [file Table3.xlsx]

## Sheet: IEDB 
Supplementary Table 3. List of the 4,344 Peptides Included on the Microarray with Corresponding Source Organisms and IEDB Identifiers This table lists all peptides present on the infectious disease epitope microarray used in this study. For each peptide, the corresponding source organism and its unique identifier from the Immune Epitope Database (IEDB ID) are provided.
Source Molecule Accession	Source Organism ID	Source Organism Name	IEDB Epitope ID and links		Source Molecule Name
AAO86636.1	1980456	Andes virus CHI-7913	101	101	Nucleoprotein
AAO86636.1	1980456	Andes virus CHI-7913	723	723	Nucleoprotein
AAO86638.1	1980456	Andes virus CHI-7913	6246	6246	Glycoprotein precursor
AAO86636.1	1980456	Andes virus CHI-7913	7496	7496	Nucleoprotein
AAO86636.1	1980456	Andes virus CHI-7913	13064	13064	Nucleoprotein
AAO86638.1	1980456	Andes virus CHI-7913	13080	13080	Glycoprotein precursor
AAO86638.1	1980456	Andes virus CHI-7913	13326	13326	Glycoprotein precursor
AAO86638.1	1980456	Andes virus CHI-7913	17466	17466	Glycoprotein precursor
AAO86638.1	1980456	Andes virus CHI-7913	20197	20197	Glycoprotein precursor
AAO86638.1	1980456	Andes virus CHI-7913	23404	23404	Glycoprotein precursor
AAO86636.1	1980456	Andes virus CHI-7913	23727	23727	Nucleoprotein
AAO86638.1	1980456	Andes virus CHI-7913	25200	25200	Glycoprotein precursor
AAO86638.1	1980456	Andes virus CHI-7913	25538	25538	Glycoprotein precursor
AAO86638.1	1980456	Andes virus CHI-7913	28396	28396	Glycoprotein precursor
AAO86638.1	1980456	Andes virus CHI-7913	28492	28492	Glycoprotein precursor
AAO86638.1	1980456	Andes virus CHI-7913	34082	34082	Glycoprotein precursor
AAO86638.1	1980456	Andes virus CHI-7913	35161	35161	Glycoprotein precursor
AAO86638.1	1980456	Andes virus CHI-7913	35982	35982	Glycoprotein precursor
AAO86636.1	1980456	Andes virus CHI-7913	39198	39198	Nucleoprotein
AAO86636.1	1980456	Andes virus CHI-7913	42678	42678	Nucleoprotein
AAO86636.1	1980456	Andes virus CHI-7913	44602	44602	Nucleoprotein
AAO86638.1	1980456	Andes virus CHI-7913	44917	44917	Glycoprotein precursor
AAO86636.1	1980456	Andes virus CHI-7913	46127	46127	Nucleoprotein
AAO86638.1	1980456	Andes virus CHI-7913	46871	46871	Glycoprotein precursor
AAO86636.1	1980456	Andes virus CHI-7913	6764	6764	Nucleoprotein
AAO86638.1	1980456	Andes virus CHI-7913	48566	48566	Glycoprotein precursor
AAO86636.1	1980456	Andes virus CHI-7913	52720	52720	Nucleoprotein
AAO86638.1	1980456	Andes virus CHI-7913	53361	53361	Glycoprotein precursor
AAO86638.1	1980456	Andes virus CHI-7913	53763	53763	Glycoprotein precursor
AAO86638.1	1980456	Andes virus CHI-7913	54923	54923	Glycoprotein precursor
AAO86638.1	1980456	Andes virus CHI-7913	55627	55627	Glycoprotein precursor
AAO86636.1	1980456	Andes virus CHI-7913	57351	57351	Nucleoprotein
AAO86638.1	1980456	Andes virus CHI-7913	57875	57875	Glycoprotein precursor
AAO86638.1	1980456	Andes virus CHI-7913	58324	58324	Glycoprotein precursor
AAO86638.1	1980456	Andes virus CHI-7913	59939	59939	Glycoprotein precursor
AAO86638.1	1980456	Andes virus CHI-7913	62199	62199	Glycoprotein precursor
AAO86636.1	1980456	Andes virus CHI-7913	62975	62975	Nucleoprotein
AAO86638.1	1980456	Andes virus CHI-7913	64671	64671	Glycoprotein precursor
AAO86636.1	1980456	Andes virus CHI-7913	64782	64782	Nucleoprotein
AAO86638.1	1980456	Andes virus CHI-7913	65099	65099	Glycoprotein precursor
AAO86638.1	1980456	Andes virus CHI-7913	65099	65099	Glycoprotein precursor
AAO86638.1	1980456	Andes virus CHI-7913	67837	67837	Glycoprotein precursor
AAO86638.1	1980456	Andes virus CHI-7913	69673	69673	Glycoprotein precursor
AAO86638.1	1980456	Andes virus CHI-7913	70478	70478	Glycoprotein precursor
ABL77410.1	6269	Anisakis simplex	41204	41204	UA3-recognized allergen
ABL77410.1	6269	Anisakis simplex	41204	41204	UA3-recognized allergen
O18598.3	6973	Blattella germanica	31536	31536	Glutathione S-transferase (GST class-sigma) (Major allergen Bla g 5)
O18598.3	6973	Blattella germanica	169384	169384	Glutathione S-transferase (GST class-sigma) (Major allergen Bla g 5)
O18598.3	6973	Blattella germanica	169609	169609	Glutathione S-transferase (GST class-sigma) (Major allergen Bla g 5)
O18598.3	6973	Blattella germanica	169848	169848	Glutathione S-transferase (GST class-sigma) (Major allergen Bla g 5)
O18598.3	6973	Blattella germanica	174073	174073	Glutathione S-transferase (GST class-sigma) (Major allergen Bla g 5)
O18598.3	6973	Blattella germanica	174085	174085	Glutathione S-transferase (GST class-sigma) (Major allergen Bla g 5)
O18598.3	6973	Blattella germanica	65801	65801	Glutathione S-transferase (GST class-sigma) (Major allergen Bla g 5)
O18598.3	6973	Blattella germanica	1850	1850	Glutathione S-transferase (GST class-sigma) (Major allergen Bla g 5)
ACI16088.1	520	Bordetella pertussis	2198	2198	FIM3
P04977.1	520	Bordetella pertussis	3053	3053	Pertussis toxin subunit 1 precursor
ACI16088.1	520	Bordetella pertussis	4856	4856	FIM3
ACI16088.1	520	Bordetella pertussis	9118	9118	FIM3
P04977.1	520	Bordetella pertussis	10594	10594	Pertussis toxin subunit 1 precursor
ACI16088.1	520	Bordetella pertussis	20722	20722	FIM3
ACI16083.1	520	Bordetella pertussis	21713	21713	FIM2
ACI16083.1	520	Bordetella pertussis	22217	22217	FIM2
ACI16083.1	520	Bordetella pertussis	26839	26839	FIM2
ACI16088.1	520	Bordetella pertussis	28339	28339	FIM3
ACI16083.1	520	Bordetella pertussis	29126	29126	FIM2
ACI16088.1	520	Bordetella pertussis	31932	31932	FIM3
ACI16083.1	520	Bordetella pertussis	32418	32418	FIM2
ACI16083.1	520	Bordetella pertussis	34243	34243	FIM2
ACI16083.1	520	Bordetella pertussis	34243	34243	FIM2
ACI16087.1	520	Bordetella pertussis	34244	34244	FIM3
ACI16087.1	520	Bordetella pertussis	34244	34244	FIM3
ACI16088.1	520	Bordetella pertussis	36955	36955	FIM3
ACI16088.1	520	Bordetella pertussis	39254	39254	FIM3
ACI04548.1	520	Bordetella pertussis	7850	7850	Pertussis toxin S1 subunit
ACI16088.1	520	Bordetella pertussis	50304	50304	FIM3
ACI16083.1	520	Bordetella pertussis	51548	51548	FIM2
ACI16083.1	520	Bordetella pertussis	54291	54291	FIM2
ACI16088.1	520	Bordetella pertussis	54474	54474	FIM3
206598311	520	Bordetella pertussis	1910	1910	FIM3
ACI16083.1	520	Bordetella pertussis	61157	61157	FIM2
ACI16083.1	520	Bordetella pertussis	63805	63805	FIM2
ACI16088.1	520	Bordetella pertussis	66509	66509	FIM3
ACI16088.1	520	Bordetella pertussis	69124	69124	FIM3
ACI16083.1	520	Bordetella pertussis	69125	69125	FIM2
ACI16083.1	520	Bordetella pertussis	70651	70651	FIM2
ACI16083.1	520	Bordetella pertussis	70651	70651	FIM2
ACI16083.1	520	Bordetella pertussis	70661	70661	FIM2
ACI16083.1	520	Bordetella pertussis	73808	73808	FIM2
ABO77783.1	520	Bordetella pertussis	98736	98736	Pertactin
ABO77783.1	520	Bordetella pertussis	98786	98786	Pertactin
P14283.3	520	Bordetella pertussis	19684	19684	Pertactin precursor
ABO77783.1	520	Bordetella pertussis	98801	98801	Pertactin
ABO77783.1	520	Bordetella pertussis	98802	98802	Pertactin
ABO77783.1	520	Bordetella pertussis	98813	98813	Pertactin
ABO77783.1	520	Bordetella pertussis	98839	98839	Pertactin
ABO77783.1	520	Bordetella pertussis	98860	98860	Pertactin
P14283.3	520	Bordetella pertussis	49057	49057	Pertactin precursor
ABO77783.1	520	Bordetella pertussis	99002	99002	Pertactin
ABO77783.1	520	Bordetella pertussis	99007	99007	Pertactin
ABO77783.1	520	Bordetella pertussis	99009	99009	Pertactin
ABO77783.1	520	Bordetella pertussis	99020	99020	Pertactin
ABO77783.1	520	Bordetella pertussis	99021	99021	Pertactin
ABO77783.1	520	Bordetella pertussis	98792	98792	Pertactin
BAF35031.1	520	Bordetella pertussis	187226	187226	Pertactin
Q01552.2	12455	Borna disease virus	4537	4537	Nucleoprotein
Q01552.2	12455	Borna disease virus Giessen strain He/80	123144	123144	Nucleoprotein
29075693	10000530	Borrelia garinii Ip90	6657	6657	Vls recombination cassette Vls10
29075693	10000530	Borrelia garinii Ip91	6657	6657	Vls recombination cassette Vls11
P11089.1	139	Borreliella burgdorferi	379	379	Flagellar filament 41 kDa core protein
Q07337.1	139	Borreliella burgdorferi	1165	1165	Outer surface protein C precursor
P11089.1	139	Borreliella burgdorferi	3341	3341	Flagellar filament 41 kDa core protein
Q45010.1	139	Borreliella burgdorferi	3350	3350	Basic membrane protein A precursor (Immunodominant antigen P39)
P11089.1	139	Borreliella burgdorferi	3820	3820	Flagellar filament 41 kDa core protein
P11089.1	139	Borreliella burgdorferi	379	379	Flagellar filament 41 kDa core protein
Q45010.1	139	Borreliella burgdorferi	9653	9653	Basic membrane protein A precursor (Immunodominant antigen P39)
P11089.1	139	Borreliella burgdorferi	12307	12307	Flagellar filament 41 kDa core protein
Q07337.1	139	Borreliella burgdorferi	12383	12383	Outer surface protein C precursor
Q45010.1	139	Borreliella burgdorferi	21352	21352	Basic membrane protein A precursor (Immunodominant antigen P39)
Q45010.1	139	Borreliella burgdorferi	21353	21353	Basic membrane protein A precursor (Immunodominant antigen P39)
Q07337.1	139	Borreliella burgdorferi	28749	28749	Outer surface protein C precursor
CAF34030.1	139	Borreliella burgdorferi	29759	29759	Outer surface protein VlsE [Borrelia burgdorferi]
P14013.1	139	Borreliella burgdorferi	11336	11336	Outer surface protein A precursor
AAC45733.1	139	Borreliella burgdorferi	41843	41843	VlsE1
AAC45733.1	139	Borreliella burgdorferi	41843	41843	VlsE1
Q07337.1	139	Borreliella burgdorferi	49993	49993	Outer surface protein C precursor
P11089.1	139	Borreliella burgdorferi	50610	50610	Flagellar filament 41 kDa core protein
P11089.1	139	Borreliella burgdorferi	51793	51793	Flagellar filament 41 kDa core protein
P11089.1	139	Borreliella burgdorferi	52010	52010	Flagellar filament 41 kDa core protein
P11089.1	139	Borreliella burgdorferi	52474	52474	Flagellar filament 41 kDa core protein
Q45010.1	139	Borreliella burgdorferi	21353	21353	Basic membrane protein A precursor (Immunodominant antigen P39)
P11089.1	139	Borreliella burgdorferi	58007	58007	Flagellar filament 41 kDa core protein
P11089.1	139	Borreliella burgdorferi	52474	52474	Flagellar filament 41 kDa core protein
Q07337.1	139	Borreliella burgdorferi	49993	49993	Outer surface protein C precursor
P11089.1	139	Borreliella burgdorferi	379	379	Flagellar filament 41 kDa core protein
P11089.1	139	Borreliella burgdorferi	12307	12307	Flagellar filament 41 kDa core protein
AAC45733.1	139	Borreliella burgdorferi	41843	41843	VlsE1
AAB86554.1	139	Borreliella burgdorferi	181187	181187	Outer surface protein C
AAB86554.1	139	Borreliella burgdorferi	181204	181204	Outer surface protein C
AAB86554.1	139	Borreliella burgdorferi	181231	181231	Outer surface protein C
AAB86554.1	139	Borreliella burgdorferi	181244	181244	Outer surface protein C
P11089.1	139	Borreliella burgdorferi B31	752	752	Flagellar filament 41 kDa core protein
P11089.1	139	Borreliella burgdorferi B31	1379	1379	Flagellar filament 41 kDa core protein
P11089.1	139	Borreliella burgdorferi B31	2207	2207	Flagellar filament 41 kDa core protein
Q07337.1	139	Borreliella burgdorferi B31	6983	6983	Outer surface protein C precursor
P14013.1	139	Borreliella burgdorferi B31	8429	8429	Outer surface protein A precursor
AAC67090.1	139	Borreliella burgdorferi B31	8906	8906	Antigen, p83/100
P14013.1	139	Borreliella burgdorferi B31	10226	10226	Outer surface protein A precursor
P11089.1	139	Borreliella burgdorferi B31	12306	12306	Flagellar filament 41 kDa core protein
Q07337.1	139	Borreliella burgdorferi B31	6984	6984	Outer surface protein C precursor
Q07337.1	139	Borreliella burgdorferi B31	6984	6984	Outer surface protein C precursor
Q5DVL8	139	Borreliella burgdorferi B31	20217	20217	Outer surface protein VlsE
P11089.1	139	Borreliella burgdorferi B31	2207	2207	Flagellar filament 41 kDa core protein
P11089.1	139	Borreliella burgdorferi B31	27732	27732	Flagellar filament 41 kDa core protein
P11089.1	139	Borreliella burgdorferi B31	2207	2207	Flagellar filament 41 kDa core protein
AAC67090.1	139	Borreliella burgdorferi B31	28953	28953	Antigen, p83/100
P14013.1	139	Borreliella burgdorferi B31	29139	29139	Outer surface protein A precursor
P14013.1	139	Borreliella burgdorferi B31	30212	30212	Outer surface protein A precursor
P11089.1	139	Borreliella burgdorferi B31	2207	2207	Flagellar filament 41 kDa core protein
Q07337.1	139	Borreliella burgdorferi B31	6984	6984	Outer surface protein C precursor
P11089.1	139	Borreliella burgdorferi B31	41667	41667	Flagellar filament 41 kDa core protein
P11089.1	139	Borreliella burgdorferi B31	2207	2207	Flagellar filament 41 kDa core protein
P11089.1	139	Borreliella burgdorferi B31	42062	42062	Flagellar filament 41 kDa core protein
P11089.1	139	Borreliella burgdorferi B31	2207	2207	Flagellar filament 41 kDa core protein
Q07337.1	139	Borreliella burgdorferi B31	6984	6984	Outer surface protein C precursor
P11089.1	139	Borreliella burgdorferi B31	45589	45589	Flagellar filament 41 kDa core protein
P11089.1	139	Borreliella burgdorferi B31	50213	50213	Flagellar filament 41 kDa core protein
P11089.1	139	Borreliella burgdorferi B31	50350	50350	Flagellar filament 41 kDa core protein
P11089.1	139	Borreliella burgdorferi B31	50597	50597	Flagellar filament 41 kDa core protein
P11089.1	139	Borreliella burgdorferi B31	2207	2207	Flagellar filament 41 kDa core protein
P11089.1	139	Borreliella burgdorferi B31	2207	2207	Flagellar filament 41 kDa core protein
P11089.1	139	Borreliella burgdorferi B31	53012	53012	Flagellar filament 41 kDa core protein
P11089.1	139	Borreliella burgdorferi B31	54118	54118	Flagellar filament 41 kDa core protein
P11089.1	139	Borreliella burgdorferi B31	2207	2207	Flagellar filament 41 kDa core protein
P14013.1	139	Borreliella burgdorferi B31	58875	58875	Outer surface protein A precursor
P11089.1	139	Borreliella burgdorferi B31	59856	59856	Flagellar filament 41 kDa core protein
P11089.1	139	Borreliella burgdorferi B31	62968	62968	Flagellar filament 41 kDa core protein
NP_045581.1	139	Borreliella burgdorferi B31	141847	141847	Hypothetical protein
NP_045581.1	139	Borreliella burgdorferi B31	141862	141862	Hypothetical protein
NP_045581.1	139	Borreliella burgdorferi B31	141863	141863	Hypothetical protein
NP_045581.1	139	Borreliella burgdorferi B31	141873	141873	Hypothetical protein
NP_045581.1	139	Borreliella burgdorferi B31	141879	141879	Hypothetical protein
NP_045581.1	139	Borreliella burgdorferi B31	141881	141881	Hypothetical protein
NP_045581.1	139	Borreliella burgdorferi B31	141926	141926	Hypothetical protein
NP_045581.1	139	Borreliella burgdorferi B31	141931	141931	Hypothetical protein
NP_045581.1	139	Borreliella burgdorferi B31	141932	141932	Hypothetical protein
NP_045581.1	139	Borreliella burgdorferi B31	141933	141933	Hypothetical protein
NP_045581.1	139	Borreliella burgdorferi B31	141937	141937	Hypothetical protein
NP_045581.1	139	Borreliella burgdorferi B31	141967	141967	Hypothetical protein
NP_045581.1	139	Borreliella burgdorferi B31	141973	141973	Hypothetical protein
NP_045581.1	139	Borreliella burgdorferi B31	142008	142008	Hypothetical protein
NP_045581.1	139	Borreliella burgdorferi B31	142042	142042	Hypothetical protein
NP_045581.1	139	Borreliella burgdorferi B31	142047	142047	Hypothetical protein
NP_045581.1	139	Borreliella burgdorferi B31	142055	142055	Hypothetical protein
AAC45733.1	139	Borreliella burgdorferi B31	41844	41844	VlsE1
AAC45733.1	139	Borreliella burgdorferi B31	156262	156262	VlsE1
AAC45733.1	139	Borreliella burgdorferi B31	156293	156293	VlsE1
AAC45733.1	139	Borreliella burgdorferi B31	156339	156339	VlsE1
AAC45733.1	139	Borreliella burgdorferi B31	156341	156341	VlsE1
AAC45733.1	139	Borreliella burgdorferi B31	156343	156343	VlsE1
AAC45733.1	139	Borreliella burgdorferi B31	156370	156370	VlsE1
AAC45733.1	139	Borreliella burgdorferi B31	156371	156371	VlsE1
AAC45733.1	139	Borreliella burgdorferi B31	156386	156386	VlsE1
AAC45733.1	139	Borreliella burgdorferi B31	156407	156407	VlsE1
AAC45733.1	139	Borreliella burgdorferi B31	156452	156452	VlsE1
AAC45733.1	139	Borreliella burgdorferi B31	156458	156458	VlsE1
AAC45733.1	139	Borreliella burgdorferi B31	156474	156474	VlsE1
P14013.1	139	Borreliella burgdorferi ZS7	12887	12887	Outer surface protein A precursor
P14013.1	139	Borreliella burgdorferi ZS7	512	512	Outer surface protein A precursor
P02687.1	9913	Bos taurus	113848	113848	Myelin basic protein
P19111.2	9913	Bos taurus	146764	146764	Intestinal-type alkaline phosphatase
P19111.2	9913	Bos taurus	146816	146816	Intestinal-type alkaline phosphatase
P19111.2	9913	Bos taurus	146852	146852	Intestinal-type alkaline phosphatase
P19111.2	9913	Bos taurus	146901	146901	Intestinal-type alkaline phosphatase
P19111.2	9913	Bos taurus	146910	146910	Intestinal-type alkaline phosphatase
P19111.2	9913	Bos taurus	146920	146920	Intestinal-type alkaline phosphatase
P19111.2	9913	Bos taurus	146789	146789	Intestinal-type alkaline phosphatase
P19111.2	9913	Bos taurus	146963	146963	Intestinal-type alkaline phosphatase
P19111.2	9913	Bos taurus	146979	146979	Intestinal-type alkaline phosphatase
P19111.2	9913	Bos taurus	146986	146986	Intestinal-type alkaline phosphatase
P19111.2	9913	Bos taurus	147005	147005	Intestinal-type alkaline phosphatase
P19111.2	9913	Bos taurus	147019	147019	Intestinal-type alkaline phosphatase
P19111.2	9913	Bos taurus	147038	147038	Intestinal-type alkaline phosphatase
P19111.2	9913	Bos taurus	146789	146789	Intestinal-type alkaline phosphatase
P19111.2	9913	Bos taurus	147074	147074	Intestinal-type alkaline phosphatase
P19111.2	9913	Bos taurus	147142	147142	Intestinal-type alkaline phosphatase
P19111.2	9913	Bos taurus	146980	146980	Intestinal-type alkaline phosphatase
P19111.2	9913	Bos taurus	147154	147154	Intestinal-type alkaline phosphatase
P19111.2	9913	Bos taurus	147252	147252	Intestinal-type alkaline phosphatase
P19111.2	9913	Bos taurus	147284	147284	Intestinal-type alkaline phosphatase
P19111.2	9913	Bos taurus	147290	147290	Intestinal-type alkaline phosphatase
AAA30571.1	9913	Bos taurus	147188	147188	Intestinal alkaline phosphatase
P19111.2	9913	Bos taurus	147143	147143	Intestinal-type alkaline phosphatase
P19111.2	9913	Bos taurus	147330	147330	Intestinal-type alkaline phosphatase
P19111.2	9913	Bos taurus	147020	147020	Intestinal-type alkaline phosphatase
P19111.2	9913	Bos taurus	147154	147154	Intestinal-type alkaline phosphatase
P19111.2	9913	Bos taurus	146789	146789	Intestinal-type alkaline phosphatase
P19111.2	9913	Bos taurus	147441	147441	Intestinal-type alkaline phosphatase
P19111.2	9913	Bos taurus	147442	147442	Intestinal-type alkaline phosphatase
XP_001900803.1	6279	Brugia malayi	137290	137290	Thioredoxin, identical
SRC351609	6279	Brugia malayi	138935	138935	Abundant larval transcript-2
SRC351609	6279	Brugia malayi	138935	138935	Abundant larval transcript-2
Q63ID0	28450	Burkholderia pseudomallei	178752	178752	Putative periplasmic oligopeptide-binding protein
Q63ID0	28450	Burkholderia pseudomallei	178952	178952	Putative periplasmic oligopeptide-binding protein
Q63ID0	28450	Burkholderia pseudomallei	179691	179691	Putative periplasmic oligopeptide-binding protein
Q63ID0	28450	Burkholderia pseudomallei	179691	179691	Putative periplasmic oligopeptide-binding protein
CAA56931.1	5476	Candida albicans	8119	8119	Heat shock protein 90
CAA56931.1	5476	Candida albicans	16311	16311	Heat shock protein 90
CAA56931.1	5476	Candida albicans	27507	27507	Heat shock protein 90
CAA56931.1	5476	Candida albicans	30370	30370	Heat shock protein 90
AAM21050.1	5476	Candida albicans	20703	20703	Secreted aspartic proteinase 2
CAA56931.1	5476	Candida albicans	37055	37055	Heat shock protein 90
CAA56931.1	5476	Candida albicans	39626	39626	Heat shock protein 90
AAM21050.1	5476	Candida albicans	28570	28570	Secreted aspartic proteinase 2
CAA56931.1	5476	Candida albicans	62845	62845	Heat shock protein 90
CAA56931.1	5476	Candida albicans	65262	65262	Heat shock protein 90
AAM21050.1	5476	Candida albicans	28570	28570	Secreted aspartic proteinase 2
P87020.1	5476	Candida albicans	76485	76485	PH-regulated antigen PRA1 precursor
AEJ18140.1	37124	Chikungunya virus	169782	169782	E2 protein
AEJ18140.1	37124	Chikungunya virus	177299	177299	E2 protein
AEJ18140.1	37124	Chikungunya virus	177328	177328	E2 protein
AEJ18140.1	37124	Chikungunya virus	177328	177328	E2 protein
ADC53733.1	37124	Chikungunya virus Singapore/11/2008	177357	177357	Structural polyprotein
ADC53733.1	37124	Chikungunya virus Singapore/11/2008	177357	177357	Structural polyprotein
ABD95938.1	37124	Chikungunya virus strain LR2006_OPY1 IMT/Reunion Island/2006	177356	177356	Structural polyprotein
ABD95938.1	37124	Chikungunya virus strain LR2006_OPY1 IMT/Reunion Island/2006	177356	177356	Structural polyprotein
P17203	813	Chlamydia trachomatis	5054	5054	60 kDa chaperonin (Protein Cpn60) (GroEL protein) (57 kDa chlamydial hypersensitivity antigen) (Heat shock protein 60) (HSP60)
AAS19616.1	813	Chlamydia trachomatis	54469	54469	Heat shock protein 60
AAS19616.1	813	Chlamydia trachomatis	56918	56918	Heat shock protein 60
AAS19616.1	813	Chlamydia trachomatis	75140	75140	Heat shock protein 60
AAO67537.1	813	Chlamydia trachomatis	127984	127984	Outer membrane protein PorB
AAO67537.1	813	Chlamydia trachomatis	127984	127984	Outer membrane protein PorB
AAO67531.1	813	Chlamydia trachomatis	128066	128066	Outer membrane protein PorB
AAO67531.1	813	Chlamydia trachomatis	128084	128084	Outer membrane protein PorB
YP_328507.1	813	Chlamydia trachomatis Serovar A	79678	79678	Major outer membrane protein
AAL61640.1	813	Chlamydia trachomatis Serovar A	79550	79550	Major outer membrane protein
P19542.1	813	Chlamydia trachomatis Serovar L1	64534	64534	Major outer membrane porin, serovar L1 precursor (MOMP)
ACL31285.1	138949	Coxsackievirus A9	135913	135913	VP1
ACL31285.1	138949	Coxsackievirus A9	135931	135931	VP1
ACL31285.1	138949	Coxsackievirus A9	135936	135936	VP1
1D4M_1	138949	Coxsackievirus A9	135974	135974	Chain 1, The Crystal Structure Of Coxsackievirus A9 To 2.9 A Resolution
BAA00518.1	138949	Coxsackievirus A9	135980	135980	Polyprotein
BAA00518.1	138949	Coxsackievirus A9	135985	135985	Polyprotein
1D4M_1	138949	Coxsackievirus A9	135990	135990	Chain 1, The Crystal Structure Of Coxsackievirus A9 To 2.9 A Resolution
BAA00518.1	138949	Coxsackievirus A9	136005	136005	Polyprotein
ACL31285.1	138949	Coxsackievirus A9	136006	136006	VP1
1D4M_1	138949	Coxsackievirus A9	136011	136011	Chain 1, The Crystal Structure Of Coxsackievirus A9 To 2.9 A Resolution
BAF95214.1	138949	Coxsackievirus B1	49349	49349	VP1 capsid protein
BAF95214.1	138949	Coxsackievirus B1	49349	49349	VP1 capsid protein
BAF95214.1	138949	Coxsackievirus B1	53691	53691	VP1 capsid protein
BAF95214.1	138949	Coxsackievirus B1	60798	60798	VP1 capsid protein
AAO84298.1	138949	Coxsackievirus B1	80440	80440	Polyprotein
AAO84298.1	138949	Coxsackievirus B1	83266	83266	Polyprotein
AAO84298.1	138949	Coxsackievirus B1	83789	83789	Polyprotein
AAO84298.1	138949	Coxsackievirus B1	84461	84461	Polyprotein
AAO84298.1	138949	Coxsackievirus B1	89062	89062	Polyprotein
AAO84298.1	138949	Coxsackievirus B1	90405	90405	Polyprotein
ABM53473.1	138949	Coxsackievirus B2	11081	11081	Polyprotein
AAB59927.1	138949	Coxsackievirus B3	23455	23455	Polyprotein
AAA74400.1	138949	Coxsackievirus B3	27685	27685	Polyprotein
AAA74400.1	138949	Coxsackievirus B3	46858	46858	Polyprotein
AAL37156.1	138949	Coxsackievirus B4	117399	117399	Polyprotein
P08292.4	138949	Coxsackievirus B4 (strain JVB / Benschoten / New York/51)	22698	22698	Genome polyprotein
P08292.4	138949	Coxsackievirus B4 (strain JVB / Benschoten / New York/51)	3405	3405	Genome polyprotein
P08292.4	138949	Coxsackievirus B4 (strain JVB / Benschoten / New York/51)	72745	72745	Genome polyprotein
P08292.4	138949	Coxsackievirus B4 (strain JVB / Benschoten / New York/51)	41734	41734	Genome polyprotein
AAB48506.1	1980519	Crimean-Congo hemorrhagic fever orthonairovirus	189777	189777	Nucleoprotein
AAB33855.1	12637	Dengue virus	10125	10125	Polyprotein, partial [Dengue virus 2]
AAB33855.1	12637	Dengue virus	10125	10125	Polyprotein, partial [Dengue virus 2]
P14340.2	12637	Dengue virus	21908	21908	Genome polyprotein
AAB33855.1	12637	Dengue virus	10125	10125	Polyprotein, partial [Dengue virus 2]
AAS49691.2	12637	Dengue virus 2 Jamaica/1409/1983	1064	1064	Envelope glycoprotein
AAS49691.2	12637	Dengue virus 2 Jamaica/1409/1983	3092	3092	Envelope glycoprotein
ABX25775.1	12637	Dengue virus 2 Jamaica/1409/1983	5048	5048	Envelope protein
NP_739588.2	12637	Dengue virus 2 Jamaica/1409/1983	5431	5431	Nonstructural protein NS4A
ABX25775.1	12637	Dengue virus 2 Jamaica/1409/1983	5645	5645	Envelope protein
AAS49691.2	12637	Dengue virus 2 Jamaica/1409/1983	5674	5674	Envelope glycoprotein
AAS49691.2	12637	Dengue virus 2 Jamaica/1409/1983	5675	5675	Envelope glycoprotein
AAS49691.2	12637	Dengue virus 2 Jamaica/1409/1983	6007	6007	Envelope glycoprotein
AAS49691.2	12637	Dengue virus 2 Jamaica/1409/1983	6484	6484	Envelope glycoprotein
AAS49691.2	12637	Dengue virus 2 Jamaica/1409/1983	6931	6931	Envelope glycoprotein
AAS49691.2	12637	Dengue virus 2 Jamaica/1409/1983	7057	7057	Envelope glycoprotein
AAM75194.1	12637	Dengue virus 2 Jamaica/1409/1983	8329	8329	Envelope glycoprotein
AAS49691.2	12637	Dengue virus 2 Jamaica/1409/1983	8843	8843	Envelope glycoprotein
AAS49691.2	12637	Dengue virus 2 Jamaica/1409/1983	10278	10278	Envelope glycoprotein
ABX25775.1	12637	Dengue virus 2 Jamaica/1409/1983	10298	10298	Envelope protein
AAS49691.2	12637	Dengue virus 2 Jamaica/1409/1983	10346	10346	Envelope glycoprotein
AAS49691.2	12637	Dengue virus 2 Jamaica/1409/1983	10463	10463	Envelope glycoprotein
AAS49691.2	12637	Dengue virus 2 Jamaica/1409/1983	10789	10789	Envelope glycoprotein
ABX25775.1	12637	Dengue virus 2 Jamaica/1409/1983	11029	11029	Envelope protein
AAS49691.2	12637	Dengue virus 2 Jamaica/1409/1983	13426	13426	Envelope glycoprotein
AAM75194.1	12637	Dengue virus 2 Jamaica/1409/1983	13766	13766	Envelope glycoprotein
AAS49691.2	12637	Dengue virus 2 Jamaica/1409/1983	15099	15099	Envelope glycoprotein
ABX25775.1	12637	Dengue virus 2 Jamaica/1409/1983	2612	2612	Envelope protein
AAS49691.2	12637	Dengue virus 2 Jamaica/1409/1983	20569	20569	Envelope glycoprotein
AAS49691.2	12637	Dengue virus 2 Jamaica/1409/1983	21466	21466	Envelope glycoprotein
ACC68732.1	12637	Dengue virus 2 Jamaica/1409/1983	15564	15564	Envelope protein
AAS49691.2	12637	Dengue virus 2 Jamaica/1409/1983	22716	22716	Envelope glycoprotein
AAS49691.2	12637	Dengue virus 2 Jamaica/1409/1983	22717	22717	Envelope glycoprotein
ABX25775.1	12637	Dengue virus 2 Jamaica/1409/1983	22972	22972	Envelope protein
ABX25775.1	12637	Dengue virus 2 Jamaica/1409/1983	23004	23004	Envelope protein
ABX25775.1	12637	Dengue virus 2 Jamaica/1409/1983	17727	17727	Envelope protein
ABX25775.1	12637	Dengue virus 2 Jamaica/1409/1983	9979	9979	Envelope protein
AAS49691.2	12637	Dengue virus 2 Jamaica/1409/1983	5675	5675	Envelope glycoprotein
AAS49691.2	12637	Dengue virus 2 Jamaica/1409/1983	8982	8982	Envelope glycoprotein
AAM75194.1	12637	Dengue virus 2 Jamaica/1409/1983	26246	26246	Envelope glycoprotein
ABX25775.1	12637	Dengue virus 2 Jamaica/1409/1983	26247	26247	Envelope protein
P07564.2	12637	Dengue virus 2 Jamaica/1409/1983	26308	26308	Genome polyprotein
AAS49691.2	12637	Dengue virus 2 Jamaica/1409/1983	22717	22717	Envelope glycoprotein
ABX25775.1	12637	Dengue virus 2 Jamaica/1409/1983	26247	26247	Envelope protein
AAS49691.2	12637	Dengue virus 2 Jamaica/1409/1983	22717	22717	Envelope glycoprotein
ABX25775.1	12637	Dengue virus 2 Jamaica/1409/1983	2612	2612	Envelope protein
AAM75194.1	12637	Dengue virus 2 Jamaica/1409/1983	28191	28191	Envelope glycoprotein
AAS49691.2	12637	Dengue virus 2 Jamaica/1409/1983	38490	38490	Envelope glycoprotein
ABX25775.1	12637	Dengue virus 2 Jamaica/1409/1983	38584	38584	Envelope protein
ABX25775.1	12637	Dengue virus 2 Jamaica/1409/1983	39748	39748	Envelope protein
P07564.2	12637	Dengue virus 2 Jamaica/1409/1983	1063	1063	Genome polyprotein
NP_739588.2	12637	Dengue virus 2 Jamaica/1409/1983	40018	40018	Nonstructural protein NS4A
AAS49691.2	12637	Dengue virus 2 Jamaica/1409/1983	5675	5675	Envelope glycoprotein
AAS49691.2	12637	Dengue virus 2 Jamaica/1409/1983	40837	40837	Envelope glycoprotein
ABX25775.1	12637	Dengue virus 2 Jamaica/1409/1983	41052	41052	Envelope protein
AAM75194.1	12637	Dengue virus 2 Jamaica/1409/1983	41058	41058	Envelope glycoprotein
AAM75194.1	12637	Dengue virus 2 Jamaica/1409/1983	28191	28191	Envelope glycoprotein
NP_739588.2	12637	Dengue virus 2 Jamaica/1409/1983	42859	42859	Nonstructural protein NS4A
ABX25775.1	12637	Dengue virus 2 Jamaica/1409/1983	42929	42929	Envelope protein
AAS49691.2	12637	Dengue virus 2 Jamaica/1409/1983	44700	44700	Envelope glycoprotein
ABX25775.1	12637	Dengue virus 2 Jamaica/1409/1983	45965	45965	Envelope protein
AAS49691.2	12637	Dengue virus 2 Jamaica/1409/1983	49261	49261	Envelope glycoprotein
ABX25775.1	12637	Dengue virus 2 Jamaica/1409/1983	48460	48460	Envelope protein
ABX25775.1	12637	Dengue virus 2 Jamaica/1409/1983	2612	2612	Envelope protein
AAS49691.2	12637	Dengue virus 2 Jamaica/1409/1983	5675	5675	Envelope glycoprotein
ACC68732.1	12637	Dengue virus 2 Jamaica/1409/1983	15564	15564	Envelope protein
AAS49691.2	12637	Dengue virus 2 Jamaica/1409/1983	5675	5675	Envelope glycoprotein
ABX25775.1	12637	Dengue virus 2 Jamaica/1409/1983	55981	55981	Envelope protein
AAS49691.2	12637	Dengue virus 2 Jamaica/1409/1983	56060	56060	Envelope glycoprotein
AAS49691.2	12637	Dengue virus 2 Jamaica/1409/1983	56061	56061	Envelope glycoprotein
AAM75194.1	12637	Dengue virus 2 Jamaica/1409/1983	28191	28191	Envelope glycoprotein
AAS49691.2	12637	Dengue virus 2 Jamaica/1409/1983	8982	8982	Envelope glycoprotein
AAS49691.2	12637	Dengue virus 2 Jamaica/1409/1983	60235	60235	Envelope glycoprotein
AAS49691.2	12637	Dengue virus 2 Jamaica/1409/1983	60811	60811	Envelope glycoprotein
AAS49691.2	12637	Dengue virus 2 Jamaica/1409/1983	60811	60811	Envelope glycoprotein
ABX25775.1	12637	Dengue virus 2 Jamaica/1409/1983	63044	63044	Envelope protein
ABX25775.1	12637	Dengue virus 2 Jamaica/1409/1983	5048	5048	Envelope protein
ABX25775.1	12637	Dengue virus 2 Jamaica/1409/1983	66598	66598	Envelope protein
AAS49691.2	12637	Dengue virus 2 Jamaica/1409/1983	60811	60811	Envelope glycoprotein
AAS49691.2	12637	Dengue virus 2 Jamaica/1409/1983	5675	5675	Envelope glycoprotein
NP_739588.2	12637	Dengue virus 2 Jamaica/1409/1983	75161	75161	Nonstructural protein NS4A
AAM75194.1	12637	Dengue virus 2 Jamaica/1409/1983	31015	31015	Envelope glycoprotein
AAS49651.3	12637	Dengue virus 2 Jamaica/1409/1983	35778	35778	Envelope glycoprotein
Q9WDA6.1	12637	Dengue virus 2 Peru/IQT2913/1996	51974	51974	Genome polyprotein
Q9WDA6.1	12637	Dengue virus 2 Peru/IQT2913/1996	67269	67269	Genome polyprotein
CAA78918.1	12637	Dengue virus 2 Puerto Rico/PR159-S1/1969	2246	2246	NS1
CAA78918.1	12637	Dengue virus 2 Puerto Rico/PR159-S1/1969	10124	10124	NS1
AAD48009.1	12637	Dengue virus 2 Puerto Rico/PR159-S1/1969	21827	21827	Glycoprotein NS1
CAA78918.1	12637	Dengue virus 2 Puerto Rico/PR159-S1/1969	13267	13267	NS1
P12823.1	12637	Dengue virus 2 Puerto Rico/PR159-S1/1969	50030	50030	Genome polyprotein
CAA78918.1	12637	Dengue virus 2 Puerto Rico/PR159-S1/1969	55304	55304	NS1
P12823.1	12637	Dengue virus 2 Puerto Rico/PR159-S1/1969	63458	63458	Genome polyprotein
AAL58460.1	12637	Dengue virus 2 Puerto Rico/PR159-S1/1969	66050	66050	Nonstructural glycoprotein NS-1
AAL58460.1	12637	Dengue virus 2 Puerto Rico/PR159-S1/1969	56202	56202	Nonstructural glycoprotein NS-1
AAL58460.1	12637	Dengue virus 2 Puerto Rico/PR159-S1/1969	68895	68895	Nonstructural glycoprotein NS-1
CAA78918.1	12637	Dengue virus 2 Puerto Rico/PR159-S1/1969	13267	13267	NS1
P12823.1	12637	Dengue virus 2 Puerto Rico/PR159-S1/1969	74056	74056	Genome polyprotein
CAA78918.1	12637	Dengue virus 2 Puerto Rico/PR159-S1/1969	13267	13267	NS1
CAA78918.1	12637	Dengue virus 2 Puerto Rico/PR159-S1/1969	13267	13267	NS1
NP_739591.2	12637	Dengue virus 2 Thailand/16681/84	26836	26836	Capsid protein
ABX25775.1	12637	Dengue virus 2 Thailand/16681/84	39133	39133	Envelope protein
SRC265914	12637	Dengue virus 2 Thailand/16681/84	53867	53867	Genome polyprotein
ABX25775.1	12637	Dengue virus 2 Thailand/16681/84	18150	18150	Envelope protein
ABU89742.1	12637	Dengue virus 2 Thailand/16681/84	27061	27061	Envelope glycoprotein
ABX25775.1	12637	Dengue virus 2 Thailand/16681/84	18150	18150	Envelope protein
P14340.2	12637	Dengue virus 2 Thailand/NGS-C/1944	45616	45616	Genome polyprotein
AAM75194.1	12637	Dengue virus type 2	2253	2253	Envelope glycoprotein
AAM75194.1	12637	Dengue virus type 2	10464	10464	Envelope glycoprotein
AAM75194.1	12637	Dengue virus type 2	10464	10464	Envelope glycoprotein
AAS49651.3	12637	Dengue virus type 2	6487	6487	Envelope glycoprotein
AAM75194.1	12637	Dengue virus type 2	20851	20851	Envelope glycoprotein
AAM75194.1	12637	Dengue virus type 2	20851	20851	Envelope glycoprotein
AAS49651.3	12637	Dengue virus type 2	29583	29583	Envelope glycoprotein
AAM75194.1	12637	Dengue virus type 2	10464	10464	Envelope glycoprotein
AAS49651.3	12637	Dengue virus type 2	6487	6487	Envelope glycoprotein
AAS49651.3	12637	Dengue virus type 2	6496	6496	Envelope glycoprotein
AAM75194.1	12637	Dengue virus type 2	2253	2253	Envelope glycoprotein
AAS49651.3	12637	Dengue virus type 2	13767	13767	Envelope glycoprotein
AAM75194.1	12637	Dengue virus type 2	31154	31154	Envelope glycoprotein
AAS49651.3	12637	Dengue virus type 2	6496	6496	Envelope glycoprotein
AAM75194.1	12637	Dengue virus type 2	42453	42453	Envelope glycoprotein
AAS49651.3	12637	Dengue virus type 2	30249	30249	Envelope glycoprotein
AAS49651.3	12637	Dengue virus type 2	16422	16422	Envelope glycoprotein
AAM75194.1	12637	Dengue virus type 2	42453	42453	Envelope glycoprotein
AAS49651.3	12637	Dengue virus type 2	13767	13767	Envelope glycoprotein
AAS49651.3	12637	Dengue virus type 2	30249	30249	Envelope glycoprotein
AAM75194.1	12637	Dengue virus type 2	10464	10464	Envelope glycoprotein
AAM75194.1	12637	Dengue virus type 2	10464	10464	Envelope glycoprotein
AAM75194.1	12637	Dengue virus type 2	10464	10464	Envelope glycoprotein
AAS49651.3	12637	Dengue virus type 2	29583	29583	Envelope glycoprotein
AAM75194.1	12637	Dengue virus type 2	59559	59559	Envelope glycoprotein
AAM75194.1	12637	Dengue virus type 2	59559	59559	Envelope glycoprotein
AAM75194.1	12637	Dengue virus type 2	42453	42453	Envelope glycoprotein
AAS49651.3	12637	Dengue virus type 2	16422	16422	Envelope glycoprotein
AAS49651.3	12637	Dengue virus type 2	29583	29583	Envelope glycoprotein
AAL67812.1	12637	Dengue virus type 2	6763	6763	Premembrane
AAK74146.1	12637	Dengue virus type 3	1923	1923	Polyprotein
Q6TFL5	12637	Dengue virus type 4	16649	16649	Non-structural protein 1
Q6TFL5	12637	Dengue virus type 4	16649	16649	Non-structural protein 1
Q6TFL5	12637	Dengue virus type 4	30831	30831	Non-structural protein 1
Q6TFL5	12637	Dengue virus type 4	30831	30831	Non-structural protein 1
SRC265914	12637	Dengue virus type 4	15795	15795	Genome polyprotein
Q6TFL5	12637	Dengue virus type 4	41821	41821	Non-structural protein 1
Q6TFL5	12637	Dengue virus type 4	53950	53950	Non-structural protein 1
Q6TFL5	12637	Dengue virus type 4	73272	73272	Non-structural protein 1
Q6TFL5	12637	Dengue virus type 4	73272	73272	Non-structural protein 1
AAQ75372.1	945	Ehrlichia chaffeensis	108349	108349	120 kDa immunodominant surface protein
AAQ75372.1	945	Ehrlichia chaffeensis	108350	108350	120 kDa immunodominant surface protein
AAQ75372.1	945	Ehrlichia chaffeensis	108353	108353	120 kDa immunodominant surface protein
AAQ75372.1	945	Ehrlichia chaffeensis	108634	108634	120 kDa immunodominant surface protein
AAQ75372.1	945	Ehrlichia chaffeensis	108634	108634	120 kDa immunodominant surface protein
AAZ40202.1	945	Ehrlichia chaffeensis	119553	119553	Immunodominant surface protein gp47
AAZ40202.1	945	Ehrlichia chaffeensis	119553	119553	Immunodominant surface protein gp47
YP_507490.1	945	Ehrlichia chaffeensis str. Arkansas	119564	119564	Ankyrin repeat-containing protein
YP_507490.1	945	Ehrlichia chaffeensis str. Arkansas	119570	119570	Ankyrin repeat-containing protein
YP_507490.1	945	Ehrlichia chaffeensis str. Arkansas	119570	119570	Ankyrin repeat-containing protein
YP_507490.1	945	Ehrlichia chaffeensis str. Arkansas	119631	119631	Ankyrin repeat-containing protein
YP_507490.1	945	Ehrlichia chaffeensis str. Arkansas	119631	119631	Ankyrin repeat-containing protein
YP_507490.1	945	Ehrlichia chaffeensis str. Arkansas	119571	119571	Ankyrin repeat-containing protein
YP_507370.1	945	Ehrlichia chaffeensis str. Arkansas	148565	148565	Putative lipoprotein
YP_507370.1	945	Ehrlichia chaffeensis str. Arkansas	148567	148567	Putative lipoprotein
YP_507370.1	945	Ehrlichia chaffeensis str. Arkansas	148565	148565	Putative lipoprotein
YP_507370.1	945	Ehrlichia chaffeensis str. Arkansas	148569	148569	Putative lipoprotein
YP_507370.1	945	Ehrlichia chaffeensis str. Arkansas	148569	148569	Putative lipoprotein
YP_507370.1	945	Ehrlichia chaffeensis str. Arkansas	148566	148566	Putative lipoprotein
YP_507370.1	945	Ehrlichia chaffeensis str. Arkansas	148566	148566	Putative lipoprotein
YP_507370.1	945	Ehrlichia chaffeensis str. Arkansas	148570	148570	Putative lipoprotein
YP_507370.1	945	Ehrlichia chaffeensis str. Arkansas	148570	148570	Putative lipoprotein
P21138.1	5759	Entamoeba histolytica	11195	11195	Serine-rich 25 kDa antigen protein
P21138.1	5759	Entamoeba histolytica	11196	11196	Serine-rich 25 kDa antigen protein
P21138.1	5759	Entamoeba histolytica	14278	14278	Serine-rich 25 kDa antigen protein
P21138.1	5759	Entamoeba histolytica	32686	32686	Serine-rich 25 kDa antigen protein
P21138.1	5759	Entamoeba histolytica	32687	32687	Serine-rich 25 kDa antigen protein
P21138.1	5759	Entamoeba histolytica	33331	33331	Serine-rich 25 kDa antigen protein
P21138.1	5759	Entamoeba histolytica	43480	43480	Serine-rich 25 kDa antigen protein
P21138.1	5759	Entamoeba histolytica	45922	45922	Serine-rich 25 kDa antigen protein
P21138.1	5759	Entamoeba histolytica	57229	57229	Serine-rich 25 kDa antigen protein
P21138.1	5759	Entamoeba histolytica	61326	61326	Serine-rich 25 kDa antigen protein
P21138.1	5759	Entamoeba histolytica	61333	61333	Serine-rich 25 kDa antigen protein
P21138.1	5759	Entamoeba histolytica	61335	61335	Serine-rich 25 kDa antigen protein
P21138.1	5759	Entamoeba histolytica	61404	61404	Serine-rich 25 kDa antigen protein
P32022.1	5759	Entamoeba histolytica	78354	78354	Galactose-inhibitable lectin 170 kDa subunit
P32022.1	5759	Entamoeba histolytica	78370	78370	Galactose-inhibitable lectin 170 kDa subunit
EAN09431.1	1352	Enterococcus faecium	97997	97997	ABC transporter
ZP_03980798.1	1352	Enterococcus faecium	98035	98035	ABC superfamily ATP binding cassette transporter, ABC protein
ZP_03980798.1	1352	Enterococcus faecium	98190	98190	ABC superfamily ATP binding cassette transporter, ABC protein
EAN09431.1	1352	Enterococcus faecium	98216	98216	ABC transporter
EAN09431.1	1352	Enterococcus faecium	98255	98255	ABC transporter
NP_740471.1	138950	Enterovirus C	81565	81565	Coat protein VP1
AAA96965.1	1985356	GB virus C	7155	7155	Polyprotein
SRC280070	1985356	GB virus C	19426	19426	Polyprotein precursor
SRC280070	1985356	GB virus C	22831	22831	Polyprotein precursor
AAA96965.1	1985356	GB virus C	63273	63273	Polyprotein
AAA96965.1	1985356	GB virus C	63273	63273	Polyprotein
SRC263850	61466	Gnathostoma binucleatum	179790	179790	Somatic antigen
SRC263850	61466	Gnathostoma binucleatum	179804	179804	Somatic antigen
SRC263850	61466	Gnathostoma binucleatum	179805	179805	Somatic antigen
SRC263850	61466	Gnathostoma binucleatum	179830	179830	Somatic antigen
SRC263850	61466	Gnathostoma binucleatum	179860	179860	Somatic antigen
SRC263850	61466	Gnathostoma binucleatum	179862	179862	Somatic antigen
SRC263850	61466	Gnathostoma binucleatum	179865	179865	Somatic antigen
SRC263850	61466	Gnathostoma binucleatum	179889	179889	Somatic antigen
SRC263850	61466	Gnathostoma binucleatum	179913	179913	Somatic antigen
SRC263850	61466	Gnathostoma binucleatum	179934	179934	Somatic antigen
SRC263850	61466	Gnathostoma binucleatum	179934	179934	Somatic antigen
P18875.1	11320	H1N1 subtype	44313	44313	Hemagglutinin precursor
P12589.1	11320	H3N2 subtype Influenza A virus (A/Hong Kong(H3N2))	12070	12070	Hemagglutinin precursor
P20149.1	727	Haemophilus influenzae Subtype 1H	85833	85833	Outer membrane protein P2
AAA43837.1	1980471	Hantaan orthohantavirus	17746	17746	Nucleocapsid protein
P08668.1	1980471	Hantaan virus 76-118	34127	34127	Envelope glycoprotein precursor
P08668.1	1980471	Hantaan virus 76-118	40611	40611	Envelope glycoprotein precursor
P14916.2	210	Helicobacter pylori	8647	8647	Urease subunit alpha
P14916.2	210	Helicobacter pylori	40104	40104	Urease subunit alpha
P69996.1	210	Helicobacter pylori	136315	136315	Urease subunit beta
P69996.1	210	Helicobacter pylori	136686	136686	Urease subunit beta
P69996.1	210	Helicobacter pylori	136749	136749	Urease subunit beta
NP_206872.1	210	Helicobacter pylori 26695	11473	11473	Urease beta subunit (urea amidohydrolase) (ureB)
NP_206872.1	210	Helicobacter pylori 26695	14702	14702	Urease beta subunit (urea amidohydrolase) (ureB)
NP_206872.1	210	Helicobacter pylori 26695	25346	25346	Urease beta subunit (urea amidohydrolase) (ureB)
NP_206872.1	210	Helicobacter pylori 26695	39472	39472	Urease beta subunit (urea amidohydrolase) (ureB)
NP_206872.1	210	Helicobacter pylori 26695	28656	28656	Urease beta subunit (urea amidohydrolase) (ureB)
NP_206872.1	210	Helicobacter pylori 26695	33347	33347	Urease beta subunit (urea amidohydrolase) (ureB)
Q9NJQ6	6339	Heligmosomoides polygyrus	174084	174084	Glutathione S-transferase 2
ABP93610.1	11103	Hepacivirus C	56	56	Envelope glycoprotein 2
BAA03375.1	11103	Hepacivirus C	103	103	Polyprotein
BAA03375.1	11103	Hepacivirus C	103	103	Polyprotein
AAV87592.1	11103	Hepacivirus C	419	419	Polyprotein
BAA00792.1	11103	Hepacivirus C	1259	1259	Polyprotein
BAA00792.1	11103	Hepacivirus C	1259	1259	Polyprotein
AAC53936.1	11103	Hepacivirus C	2566	2566	Nonstructural protein
AAC53936.1	11103	Hepacivirus C	2566	2566	Nonstructural protein
AAY82031.1	11103	Hepacivirus C	4021	4021	Polyprotein
AAK19138.1	11103	Hepacivirus C	4023	4023	Polyprotein precursor
AAY82031.1	11103	Hepacivirus C	4247	4247	Polyprotein
AAV87592.1	11103	Hepacivirus C	4273	4273	Polyprotein
AAK19138.1	11103	Hepacivirus C	4979	4979	Polyprotein precursor
AAA86907.1	11103	Hepacivirus C	5648	5648	Polyprotein
P26662.3	11103	Hepacivirus C	7778	7778	Genome polyprotein
P26662.3	11103	Hepacivirus C	7778	7778	Genome polyprotein
P26662.3	11103	Hepacivirus C	8517	8517	Genome polyprotein
P26662.3	11103	Hepacivirus C	8517	8517	Genome polyprotein
P26662.3	11103	Hepacivirus C	7778	7778	Genome polyprotein
P26662.3	11103	Hepacivirus C	8877	8877	Genome polyprotein
P26664.3	11103	Hepacivirus C	5649	5649	Genome polyprotein
AAA45676.1	11103	Hepacivirus C	3301	3301	HCV-1
P26662.3	11103	Hepacivirus C	10200	10200	Genome polyprotein
P26662.3	11103	Hepacivirus C	10200	10200	Genome polyprotein
AAK19138.1	11103	Hepacivirus C	10636	10636	Polyprotein precursor
AAP74718.1	11103	Hepacivirus C	3883	3883	Polyprotein
AAA86907.1	11103	Hepacivirus C	805	805	Polyprotein
P26662.3	11103	Hepacivirus C	11139	11139	Genome polyprotein
P26664.3	11103	Hepacivirus C	8095	8095	Genome polyprotein
P26662.3	11103	Hepacivirus C	11488	11488	Genome polyprotein
P26662.3	11103	Hepacivirus C	11488	11488	Genome polyprotein
AAK19138.1	11103	Hepacivirus C	12134	12134	Polyprotein precursor
SRC279960	11103	Hepacivirus C	12184	12184	Genome polyprotein
AAB66324.1	11103	Hepacivirus C	6099	6099	Polyprotein
P26662.3	11103	Hepacivirus C	11944	11944	Genome polyprotein
BAA03375.1	11103	Hepacivirus C	15110	15110	Polyprotein
P26663.3	11103	Hepacivirus C	14691	14691	Genome polyprotein
CAA56120.1	11103	Hepacivirus C	18177	18177	Envelope protein
AAB66324.1	11103	Hepacivirus C	7016	7016	Polyprotein
P26662.3	11103	Hepacivirus C	18893	18893	Genome polyprotein
P26662.3	11103	Hepacivirus C	18893	18893	Genome polyprotein
AAY82019.1	11103	Hepacivirus C	6286	6286	Polyprotein
AAS15483.1	11103	Hepacivirus C	17296	17296	Core protein
SRC279960	11103	Hepacivirus C	12184	12184	Genome polyprotein
SRC279960	11103	Hepacivirus C	12184	12184	Genome polyprotein
AAA45677.1	11103	Hepacivirus C	6629	6629	Polyprotein
AAS15483.1	11103	Hepacivirus C	17296	17296	Core protein
AAS15483.1	11103	Hepacivirus C	17296	17296	Core protein
AAA45676.1	11103	Hepacivirus C	2289	2289	HCV-1
ANP22324.1	11103	Hepacivirus C	10637	10637	Core protein, partial
AAB66324.1	11103	Hepacivirus C	12269	12269	Polyprotein
BAB18806.1	11103	Hepacivirus C	22469	22469	Polyprotein
BAA14233.1	11103	Hepacivirus C	22575	22575	Unnamed protein product
P26664.3	11103	Hepacivirus C	10640	10640	Genome polyprotein
AAS15483.1	11103	Hepacivirus C	17296	17296	Core protein
AAS15483.1	11103	Hepacivirus C	17296	17296	Core protein
BAA03375.1	11103	Hepacivirus C	23391	23391	Polyprotein
BAA02347.1	11103	Hepacivirus C	23965	23965	Polyprotein
BAA02343.1	11103	Hepacivirus C	23966	23966	Polyprotein
SRC279960	11103	Hepacivirus C	12184	12184	Genome polyprotein
SRC279960	11103	Hepacivirus C	12184	12184	Genome polyprotein
BAA02337.1	11103	Hepacivirus C	24870	24870	Polyprotein
BAA02337.1	11103	Hepacivirus C	24871	24871	Polyprotein
BAA02342.1	11103	Hepacivirus C	24872	24872	Polyprotein
P26662.3	11103	Hepacivirus C	24882	24882	Genome polyprotein
P26662.3	11103	Hepacivirus C	24882	24882	Genome polyprotein
AAA86907.1	11103	Hepacivirus C	25086	25086	Polyprotein
Q9WMX2.3	11103	Hepacivirus C	26174	26174	Genome polyprotein
AAA45677.1	11103	Hepacivirus C	22246	22246	Polyprotein
AAA45677.1	11103	Hepacivirus C	22246	22246	Polyprotein
ABR25251.1	11103	Hepacivirus C	28509	28509	Polyprotein
AAP55688.1	11103	Hepacivirus C	28910	28910	Polyprotein
SRC279960	11103	Hepacivirus C	28914	28914	Genome polyprotein
AEI00313.1	11103	Hepacivirus C	28922	28922	Polyprotein
SRC279960	11103	Hepacivirus C	6882	6882	Genome polyprotein
P26664.3	11103	Hepacivirus C	22194	22194	Genome polyprotein
P26662.3	11103	Hepacivirus C	29957	29957	Genome polyprotein
P26662.3	11103	Hepacivirus C	29957	29957	Genome polyprotein
AAK19138.1	11103	Hepacivirus C	10636	10636	Polyprotein precursor
P26664.3	11103	Hepacivirus C	10640	10640	Genome polyprotein
P26662.3	11103	Hepacivirus C	7778	7778	Genome polyprotein
AAC03058.1	11103	Hepacivirus C	25925	25925	Polyprotein
P26662.3	11103	Hepacivirus C	29957	29957	Genome polyprotein
P26662.3	11103	Hepacivirus C	11488	11488	Genome polyprotein
AAA45677.1	11103	Hepacivirus C	22246	22246	Polyprotein
BAB18806.1	11103	Hepacivirus C	32856	32856	Polyprotein
P26662.3	11103	Hepacivirus C	12955	12955	Genome polyprotein
P26662.3	11103	Hepacivirus C	34942	34942	Genome polyprotein
P26662.3	11103	Hepacivirus C	34942	34942	Genome polyprotein
SRC279960	11103	Hepacivirus C	34968	34968	Genome polyprotein
AAC03058.1	11103	Hepacivirus C	25925	25925	Polyprotein
P26662.3	11103	Hepacivirus C	10200	10200	Genome polyprotein
P26664.3	11103	Hepacivirus C	10640	10640	Genome polyprotein
P26664.3	11103	Hepacivirus C	11341	11341	Genome polyprotein
P26664.3	11103	Hepacivirus C	10640	10640	Genome polyprotein
AAS15483.1	11103	Hepacivirus C	17296	17296	Core protein
AAS15483.1	11103	Hepacivirus C	17296	17296	Core protein
BAA03375.1	11103	Hepacivirus C	39367	39367	Polyprotein
BAB18806.1	11103	Hepacivirus C	39914	39914	Polyprotein
SRC279960	11103	Hepacivirus C	39915	39915	Genome polyprotein
AAA86907.1	11103	Hepacivirus C	58	58	Polyprotein
ABP93603.1	11103	Hepacivirus C	21174	21174	Envelope glycoprotein 2
ABR25251.1	11103	Hepacivirus C	3017	3017	Polyprotein
P26664.3	11103	Hepacivirus C	23432	23432	Genome polyprotein
SRC279960	11103	Hepacivirus C	12184	12184	Genome polyprotein
P26664.3	11103	Hepacivirus C	5649	5649	Genome polyprotein
SRC279960	11103	Hepacivirus C	42162	42162	Genome polyprotein
SRC279960	11103	Hepacivirus C	42248	42248	Genome polyprotein
AAP55702.1	11103	Hepacivirus C	44747	44747	Polyprotein
2008346A	11103	Hepacivirus C	31647	31647	Core protein
P26663.3	11103	Hepacivirus C	14627	14627	Genome polyprotein
2008346A	11103	Hepacivirus C	31647	31647	Core protein
CAA56120.1	11103	Hepacivirus C	46255	46255	Envelope protein
AAA45676.1	11103	Hepacivirus C	21547	21547	HCV-1
SRC279960	11103	Hepacivirus C	46565	46565	Genome polyprotein
P26662.3	11103	Hepacivirus C	46778	46778	Genome polyprotein
P26662.3	11103	Hepacivirus C	46778	46778	Genome polyprotein
AAA45677.1	11103	Hepacivirus C	20655	20655	Polyprotein
P26664.3	11103	Hepacivirus C	1995	1995	Genome polyprotein
AAC03058.1	11103	Hepacivirus C	25882	25882	Polyprotein
AAK19138.1	11103	Hepacivirus C	4023	4023	Polyprotein precursor
BAB18806.1	11103	Hepacivirus C	4024	4024	Polyprotein
AAA45676.1	11103	Hepacivirus C	3301	3301	HCV-1
BAB18806.1	11103	Hepacivirus C	42699	42699	Polyprotein
P90247	11103	Hepacivirus C	42701	42701	Polyprotein
P26662.3	11103	Hepacivirus C	48301	48301	Genome polyprotein
P26662.3	11103	Hepacivirus C	48823	48823	Genome polyprotein
P26662.3	11103	Hepacivirus C	48823	48823	Genome polyprotein
AAY82031.1	11103	Hepacivirus C	33204	33204	Polyprotein
BAA03375.1	11103	Hepacivirus C	32855	32855	Polyprotein
P26664.3	11103	Hepacivirus C	18874	18874	Genome polyprotein
AAS15483.1	11103	Hepacivirus C	17296	17296	Core protein
P26664.3	11103	Hepacivirus C	10640	10640	Genome polyprotein
CAD57300.1	11103	Hepacivirus C	20809	20809	Structural protein E2
SRC279960	11103	Hepacivirus C	6882	6882	Genome polyprotein
AAA45676.1	11103	Hepacivirus C	42686	42686	HCV-1
ABL63009.1	11103	Hepacivirus C	51370	51370	Polyprotein
AAA16300.1	11103	Hepacivirus C	51374	51374	Core envelope protein
AAD56189.1	11103	Hepacivirus C	51574	51574	Polyprotein
AAU11656.1	11103	Hepacivirus C	4022	4022	Core protein
Q68948	11103	Hepacivirus C	2854	2854	Polyprotein
P26662.3	11103	Hepacivirus C	29957	29957	Genome polyprotein
SRC279960	11103	Hepacivirus C	53868	53868	Genome polyprotein
BAA02337.1	11103	Hepacivirus C	52614	52614	Polyprotein
BAA02337.1	11103	Hepacivirus C	52614	52614	Polyprotein
SRC279960	11103	Hepacivirus C	53923	53923	Genome polyprotein
AAS15483.1	11103	Hepacivirus C	17296	17296	Core protein
BAA03375.1	11103	Hepacivirus C	32855	32855	Polyprotein
AAS15483.1	11103	Hepacivirus C	23119	23119	Core protein
AAS15483.1	11103	Hepacivirus C	17296	17296	Core protein
ANP22325.1	11103	Hepacivirus C	21759	21759	Core protein, partial
SRC279960	11103	Hepacivirus C	12184	12184	Genome polyprotein
SRC279960	11103	Hepacivirus C	12184	12184	Genome polyprotein
SRC279960	11103	Hepacivirus C	12184	12184	Genome polyprotein
SRC279960	11103	Hepacivirus C	12184	12184	Genome polyprotein
2008346A	11103	Hepacivirus C	31647	31647	Core protein
P26664.3	11103	Hepacivirus C	32540	32540	Genome polyprotein
AAN40662.1	11103	Hepacivirus C	55174	55174	Polyprotein
SRC279960	11103	Hepacivirus C	55211	55211	Genome polyprotein
AAY82031.1	11103	Hepacivirus C	33204	33204	Polyprotein
AAA45676.1	11103	Hepacivirus C	3301	3301	HCV-1
AAS15483.1	11103	Hepacivirus C	17296	17296	Core protein
2008346A	11103	Hepacivirus C	31647	31647	Core protein
P26664.3	11103	Hepacivirus C	32540	32540	Genome polyprotein
AAY82031.1	11103	Hepacivirus C	33204	33204	Polyprotein
P26664.3	11103	Hepacivirus C	22194	22194	Genome polyprotein
AAS15483.1	11103	Hepacivirus C	23119	23119	Core protein
AFS51867.1	11103	Hepacivirus C	56294	56294	NS5B protein
CAB53095.1	11103	Hepacivirus C	57723	57723	Polyprotein
P26664.3	11103	Hepacivirus C	11341	11341	Genome polyprotein
SRC279960	11103	Hepacivirus C	58073	58073	Genome polyprotein
AAP04377.1	11103	Hepacivirus C	4424	4424	Polyprotein
AAB66324.1	11103	Hepacivirus C	7016	7016	Polyprotein
BAB18806.1	11103	Hepacivirus C	39664	39664	Polyprotein
SRC279960	11103	Hepacivirus C	7003	7003	Genome polyprotein
AAP55688.1	11103	Hepacivirus C	59192	59192	Polyprotein
SRC279960	11103	Hepacivirus C	7001	7001	Genome polyprotein
AAA45534.1	11103	Hepacivirus C	46107	46107	Polyprotein
AAA86907.1	11103	Hepacivirus C	58	58	Polyprotein
CAB41950.1	11103	Hepacivirus C	1266	1266	Polyprotein
BAA35075.1	11103	Hepacivirus C	4701	4701	Polyprotein
BAA03375.1	11103	Hepacivirus C	22558	22558	Polyprotein
P26664.3	11103	Hepacivirus C	18874	18874	Genome polyprotein
P26664.3	11103	Hepacivirus C	21224	21224	Genome polyprotein
BAB18806.1	11103	Hepacivirus C	39664	39664	Polyprotein
AAA45676.1	11103	Hepacivirus C	2289	2289	HCV-1
P26662.3	11103	Hepacivirus C	29957	29957	Genome polyprotein
P26662.3	11103	Hepacivirus C	62837	62837	Genome polyprotein
P26662.3	11103	Hepacivirus C	62837	62837	Genome polyprotein
SRC279960	11103	Hepacivirus C	21336	21336	Genome polyprotein
P26662.3	11103	Hepacivirus C	63543	63543	Genome polyprotein
P26662.3	11103	Hepacivirus C	63543	63543	Genome polyprotein
ANN11870.1	11103	Hepacivirus C	465	465	Polyprotein
2008346A	11103	Hepacivirus C	31647	31647	Core protein
AAY82031.1	11103	Hepacivirus C	33204	33204	Polyprotein
AAP74718.1	11103	Hepacivirus C	3883	3883	Polyprotein
P26662.3	11103	Hepacivirus C	11944	11944	Genome polyprotein
P26662.3	11103	Hepacivirus C	67514	67514	Genome polyprotein
AAC03058.1	11103	Hepacivirus C	25925	25925	Polyprotein
P26662.3	11103	Hepacivirus C	21804	21804	Genome polyprotein
P26663.3	11103	Hepacivirus C	14691	14691	Genome polyprotein
P26664.3	11103	Hepacivirus C	5031	5031	Genome polyprotein
P26662.3	11103	Hepacivirus C	68664	68664	Genome polyprotein
P26662.3	11103	Hepacivirus C	68664	68664	Genome polyprotein
AAA45676.1	11103	Hepacivirus C	49480	49480	HCV-1
AAC53960.1	11103	Hepacivirus C	22082	22082	Nonstructural protein
P26664.3	11103	Hepacivirus C	2316	2316	Genome polyprotein
ANN11871.1	11103	Hepacivirus C	34149	34149	Polyprotein
AAA86907.1	11103	Hepacivirus C	45696	45696	Polyprotein
BAA01582.1	11103	Hepacivirus C	32660	32660	Polyprotein precursor
BAA01583.1	11103	Hepacivirus C	25087	25087	Polyprotein precursor
BAA13621.1	11103	Hepacivirus C	71324	71324	Core, env and part of E2/NS1
BAA03375.1	11103	Hepacivirus C	72039	72039	Polyprotein
P26664.3	11103	Hepacivirus C	10640	10640	Genome polyprotein
BAA02756.1	11103	Hepacivirus C	14382	14382	Polyprotein precursor
P26664.3	11103	Hepacivirus C	5649	5649	Genome polyprotein
ANN11871.1	11103	Hepacivirus C	3697	3697	Polyprotein
P26664.3	11103	Hepacivirus C	45979	45979	Genome polyprotein
P26664.3	11103	Hepacivirus C	10640	10640	Genome polyprotein
P26664.3	11103	Hepacivirus C	10640	10640	Genome polyprotein
P26664.3	11103	Hepacivirus C	10640	10640	Genome polyprotein
BAB18806.1	11103	Hepacivirus C	4024	4024	Polyprotein
AAS15464.1	11103	Hepacivirus C	37816	37816	Core protein
AAS15483.1	11103	Hepacivirus C	23119	23119	Core protein
AAS15483.1	11103	Hepacivirus C	23119	23119	Core protein
P26664.3	11103	Hepacivirus C	5649	5649	Genome polyprotein
ANP22325.1	11103	Hepacivirus C	21759	21759	Core protein, partial
P26664.3	11103	Hepacivirus C	10640	10640	Genome polyprotein
P26664.3	11103	Hepacivirus C	49196	49196	Genome polyprotein
P26664.3	11103	Hepacivirus C	49196	49196	Genome polyprotein
P26664.3	11103	Hepacivirus C	22194	22194	Genome polyprotein
P26664.3	11103	Hepacivirus C	22194	22194	Genome polyprotein
P26662.3	11103	Hepacivirus C	78646	78646	Genome polyprotein
SRC279960	11103	Hepacivirus C	108412	108412	Genome polyprotein
SRC279960	11103	Hepacivirus C	108551	108551	Genome polyprotein
SRC279960	11103	Hepacivirus C	108551	108551	Genome polyprotein
AAB66324.1	11103	Hepacivirus C	127939	127939	Polyprotein
ABF71404.1	11103	Hepacivirus C	128141	128141	Structural protein E1
ABF71404.1	11103	Hepacivirus C	128141	128141	Structural protein E1
AAA45676.1	11103	Hepacivirus C	3301	3301	HCV-1
ABR25251.1	11103	Hepacivirus C	140577	140577	Polyprotein
AAA86907.1	11103	Hepacivirus C	1248	1248	Polyprotein
BAA01728.1	11103	Hepacivirus C	50912	50912	Polyprotein precursor
AAY82031.1	11103	Hepacivirus C	33204	33204	Polyprotein
AAB66324.1	11103	Hepacivirus C	66572	66572	Polyprotein
ABK27207.1	10407	Hepatitis B virus	1799	1799	X protein
AAL31859.1	10407	Hepatitis B virus	6632	6632	Core protein
AAM53412.1	10407	Hepatitis B virus	6084	6084	Surface protein
CAB41697.1	10407	Hepatitis B virus	11748	11748	X protein
AAL31859.1	10407	Hepatitis B virus	7332	7332	Core protein
ABK27207.1	10407	Hepatitis B virus	34103	34103	X protein
P03147.1	10407	Hepatitis B virus	35398	35398	Core antigen
ABK27207.1	10407	Hepatitis B virus	39089	39089	X protein
CAB41697.1	10407	Hepatitis B virus	40283	40283	X protein
CAB41697.1	10407	Hepatitis B virus	41004	41004	X protein
AAL31859.1	10407	Hepatitis B virus	7332	7332	Core protein
CAB41697.1	10407	Hepatitis B virus	46927	46927	X protein
CAA46357.1	10407	Hepatitis B virus	41615	41615	Pre S1/pre S2/S ORF [Hepatitis B virus]
P69708.1	10407	Hepatitis B virus	14581	14581	Core antigen
ABG23418.1	10407	Hepatitis B virus	56900	56900	Hbx protein
CAB41697.1	10407	Hepatitis B virus	58234	58234	X protein
P03165.2	10407	Hepatitis B virus	60249	60249	Protein X
P03147.1	10407	Hepatitis B virus	65360	65360	Core antigen
AAP79798.1	10407	Hepatitis B virus	66895	66895	X protein
ABG23418.1	10407	Hepatitis B virus	68618	68618	Hbx protein
ABK27207.1	10407	Hepatitis B virus	73843	73843	X protein
AAL31859.1	10407	Hepatitis B virus	75662	75662	Core protein
AAL31859.1	10407	Hepatitis B virus	7332	7332	Core protein
Q67926.1	10407	Hepatitis B virus	180906	180906	Large envelope protein
BAF42669.1	10407	Hepatitis B virus	6525	6525	Surface antigen
AAR99337.1	10407	Hepatitis B virus	180914	180914	Pre-S/S protein
P03138.3	10407	Hepatitis B virus	19635	19635	Large envelope protein
ADB55510.1	10407	Hepatitis B virus	180916	180916	Large S protein
AAR99337.1	10407	Hepatitis B virus	180917	180917	Pre-S/S protein
Q67926.1	10407	Hepatitis B virus	180919	180919	Large envelope protein
ADB55510.1	10407	Hepatitis B virus	180929	180929	Large S protein
ADB55510.1	10407	Hepatitis B virus	180929	180929	Large S protein
CAA24233.1	10407	Hepatitis B virus	22550	22550	Unnamed protein product
P03149.1	10407	Hepatitis B virus subtype adw	40578	40578	Capsid protein
P03149.1	10407	Hepatitis B virus subtype adw	40578	40578	Capsid protein
P03141.3	10407	Hepatitis B virus subtype adw2	46792	46792	Large envelope protein
P03141.3	10407	Hepatitis B virus subtype adw2	41631	41631	Large envelope protein
P03141.3	10407	Hepatitis B virus subtype adw2	41631	41631	Large envelope protein
P03146.1	10407	Hepatitis B virus subtype ayw	53393	53393	Capsid protein
221653	11103	Hepatitis C virus	10504	10504	Polyprotein
145693689	11103	Hepatitis C virus	14614	14614	Envelope glycoprotein 2
145693689	11103	Hepatitis C virus	14614	14614	Envelope glycoprotein 3
67810972	11103	Hepatitis C virus	14616	14616	Polyprotein
71153064	11103	Hepatitis C virus	10352	10352	Genome polyprotein
221653	11103	Hepatitis C virus	10504	10504	Polyprotein
145693675	11103	Hepatitis C virus	14614	14614	Envelope glycoprotein 2
471117	11103	Hepatitis C virus	10352	10352	Polyprotein precursor
329771	11103	Hepatitis C virus	10352	10352	Hepatitis C virus core, matrix, envelope and non-structural protein RNA
110182466	11103	Hepatitis C virus	10504	10504	Envelope glycoprotein
5019604	11103	Hepatitis C virus	14614	14614	Polyprotein
59487	11103	Hepatitis C virus	10504	10504	JK5
145693675	11103	Hepatitis C virus	14614	14614	Envelope glycoprotein 2
471117	11103	Hepatitis C virus	10352	10352	Polyprotein precursor
P26664.3	11103	Hepatitis C virus (isolate 1)	809	809	Genome polyprotein
P26664.3	11103	Hepatitis C virus (isolate 1)	422	422	Genome polyprotein
P26664.3	11103	Hepatitis C virus (isolate 1)	4870	4870	Genome polyprotein
P26664.3	11103	Hepatitis C virus (isolate 1)	18818	18818	Genome polyprotein
P26664.3	11103	Hepatitis C virus (isolate 1)	18887	18887	Genome polyprotein
AAA45676.1	11103	Hepatitis C virus (isolate 1)	10638	10638	HCV-1
P26664.3	11103	Hepatitis C virus (isolate 1)	10639	10639	Genome polyprotein
P26664.3	11103	Hepatitis C virus (isolate 1)	10639	10639	Genome polyprotein
P26664.3	11103	Hepatitis C virus (isolate 1)	16384	16384	Genome polyprotein
P26664.3	11103	Hepatitis C virus (isolate 1)	10639	10639	Genome polyprotein
P26664.3	11103	Hepatitis C virus (isolate 1)	5561	5561	Genome polyprotein
AAA45676.1	11103	Hepatitis C virus (isolate 1)	10638	10638	HCV-1
P26664.3	11103	Hepatitis C virus (isolate 1)	10639	10639	Genome polyprotein
AAA45676.1	11103	Hepatitis C virus (isolate 1)	10638	10638	HCV-1
P26664.3	11103	Hepatitis C virus (isolate 1)	4248	4248	Genome polyprotein
P26664.3	11103	Hepatitis C virus (isolate 1)	57206	57206	Genome polyprotein
P26664.3	11103	Hepatitis C virus (isolate 1)	5561	5561	Genome polyprotein
P26664.3	11103	Hepatitis C virus (isolate 1)	39884	39884	Genome polyprotein
P26664.3	11103	Hepatitis C virus (isolate 1)	17960	17960	Genome polyprotein
P26664.3	11103	Hepatitis C virus (isolate 1)	9704	9704	Genome polyprotein
P26664.3	11103	Hepatitis C virus (isolate 1)	3495	3495	Genome polyprotein
P26664.3	11103	Hepatitis C virus (isolate 1)	17813	17813	Genome polyprotein
P26664.3	11103	Hepatitis C virus (isolate 1)	10635	10635	Genome polyprotein
P26664.3	11103	Hepatitis C virus (isolate 1)	18828	18828	Genome polyprotein
P26664.3	11103	Hepatitis C virus (isolate 1)	5561	5561	Genome polyprotein
P26664.3	11103	Hepatitis C virus (isolate 1)	10639	10639	Genome polyprotein
P26664.3	11103	Hepatitis C virus (isolate 1)	5561	5561	Genome polyprotein
P26664.3	11103	Hepatitis C virus (isolate 1)	22451	22451	Genome polyprotein
Q5I2N3.3	11103	Hepatitis C virus (isolate 6a33)	6176	6176	Genome polyprotein
Q5I2N3.3	11103	Hepatitis C virus (isolate 6a33)	6176	6176	Genome polyprotein
P26663.3	11103	Hepatitis C virus (isolate BK)	40498	40498	Genome polyprotein
Q9WMX2.3	11103	Hepatitis C virus (isolate Con1)	29171	29171	Genome polyprotein
P27958.3	11103	Hepatitis C virus (isolate H)	1439	1439	Genome polyprotein
P27958.3	11103	Hepatitis C virus (isolate H)	2902	2902	Genome polyprotein
P27958.3	11103	Hepatitis C virus (isolate H)	5029	5029	Genome polyprotein
P27958.3	11103	Hepatitis C virus (isolate H)	6365	6365	Genome polyprotein
P27958.3	11103	Hepatitis C virus (isolate H)	6374	6374	Genome polyprotein
P27958.3	11103	Hepatitis C virus (isolate H)	10781	10781	Genome polyprotein
P27958.3	11103	Hepatitis C virus (isolate H)	4249	4249	Genome polyprotein
P27958.3	11103	Hepatitis C virus (isolate H)	1189	1189	Genome polyprotein
P27958.3	11103	Hepatitis C virus (isolate H)	14408	14408	Genome polyprotein
P27958.3	11103	Hepatitis C virus (isolate H)	4249	4249	Genome polyprotein
P27958.3	11103	Hepatitis C virus (isolate H)	24696	24696	Genome polyprotein
SRC279960	11103	Hepatitis C virus (isolate H)	25630	25630	Genome polyprotein
P27958.3	11103	Hepatitis C virus (isolate H)	28786	28786	Genome polyprotein
AAL82639.1	11103	Hepatitis C virus (isolate H)	26916	26916	Polyprotein
AAL82639.1	11103	Hepatitis C virus (isolate H)	26916	26916	Polyprotein
AAL82639.1	11103	Hepatitis C virus (isolate H)	26916	26916	Polyprotein
P27958.3	11103	Hepatitis C virus (isolate H)	2314	2314	Genome polyprotein
AAS15195.1	11103	Hepatitis C virus (isolate H)	717	717	Core protein
AAS15195.1	11103	Hepatitis C virus (isolate H)	34040	34040	Core protein
AAY82030.1	11103	Hepatitis C virus (isolate H)	42694	42694	Polyprotein
P27958.3	11103	Hepatitis C virus (isolate H)	4249	4249	Genome polyprotein
P27958.3	11103	Hepatitis C virus (isolate H)	51428	51428	Genome polyprotein
P27958.3	11103	Hepatitis C virus (isolate H)	4249	4249	Genome polyprotein
P27958.3	11103	Hepatitis C virus (isolate H)	4249	4249	Genome polyprotein
P27958.3	11103	Hepatitis C virus (isolate H)	2902	2902	Genome polyprotein
P27958.3	11103	Hepatitis C virus (isolate H)	62447	62447	Genome polyprotein
P27958.3	11103	Hepatitis C virus (isolate H)	2902	2902	Genome polyprotein
AAL82639.1	11103	Hepatitis C virus (isolate H)	26916	26916	Polyprotein
P27958.3	11103	Hepatitis C virus (isolate H)	4249	4249	Genome polyprotein
P27958.3	11103	Hepatitis C virus (isolate H)	16276	16276	Genome polyprotein
P27958.3	11103	Hepatitis C virus (isolate H)	4249	4249	Genome polyprotein
P27958.3	11103	Hepatitis C virus (isolate H)	7243	7243	Genome polyprotein
Q5I9E3	11103	Hepatitis C virus (isolate H)	21760	21760	Core protein
AAB67037.1	11103	Hepatitis C virus (isolate H77)	2899	2899	Polyprotein
CAA03854.1	11103	Hepatitis C virus (isolate H77)	22576	22576	Polyprotein
AAB67036.1	11103	Hepatitis C virus (isolate H77)	20147	20147	Polyprotein
AAB67036.1	11103	Hepatitis C virus (isolate H77)	28182	28182	Polyprotein
AAB67036.1	11103	Hepatitis C virus (isolate H77)	28182	28182	Polyprotein
AAB66324.1	11103	Hepatitis C virus (isolate H77)	51372	51372	Polyprotein
AAB67036.1	11103	Hepatitis C virus (isolate H77)	55842	55842	Polyprotein
AAB66324.1	11103	Hepatitis C virus (isolate H77)	38178	38178	Polyprotein
P26662.3	11103	Hepatitis C virus (isolate H77)	60474	60474	Genome polyprotein
AAB67036.1	11103	Hepatitis C virus (isolate H77)	5906	5906	Polyprotein
AAB66324.1	11103	Hepatitis C virus (isolate H77)	38178	38178	Polyprotein
AAB67036.1	11103	Hepatitis C virus (isolate H77)	161251	161251	Polyprotein
P26662.3	11103	Hepatitis C virus (isolate Japanese)	16961	16961	Genome polyprotein
P26662.3	11103	Hepatitis C virus (isolate Japanese)	16961	16961	Genome polyprotein
P26662.3	11103	Hepatitis C virus (isolate Japanese)	16961	16961	Genome polyprotein
P26662.3	11103	Hepatitis C virus (isolate Japanese)	16961	16961	Genome polyprotein
P26662.3	11103	Hepatitis C virus (isolate Japanese)	16961	16961	Genome polyprotein
P26662.3	11103	Hepatitis C virus (isolate Japanese)	25089	25089	Genome polyprotein
P29846.3	11103	Hepatitis C virus (isolate Taiwan)	23392	23392	Genome polyprotein
ABV46054.1	11103	Hepatitis C virus genotype 1	2901	2901	Polyprotein
P26664.3	11103	hepatitis C virus genotype 1a	82	82	Genome polyprotein
SRC279960	11103	hepatitis C virus genotype 1a	384	384	Genome polyprotein
SRC279960	11103	hepatitis C virus genotype 1a	848	848	Genome polyprotein
ACA50630.1	11103	hepatitis C virus genotype 1a	1951	1951	Polyprotein [Hepatitis C virus subtype 1a]
P26664.3	11103	hepatitis C virus genotype 1a	2380	2380	Genome polyprotein
SRC279960	11103	hepatitis C virus genotype 1a	384	384	Genome polyprotein
AAA45676.1	11103	hepatitis C virus genotype 1a	398	398	HCV-1
P26664.3	11103	hepatitis C virus genotype 1a	5380	5380	Genome polyprotein
P26664.3	11103	hepatitis C virus genotype 1a	6061	6061	Genome polyprotein
P26664.3	11103	hepatitis C virus genotype 1a	6375	6375	Genome polyprotein
AAA45676.1	11103	hepatitis C virus genotype 1a	5733	5733	HCV-1
ACA50630.1	11103	hepatitis C virus genotype 1a	7061	7061	Polyprotein [Hepatitis C virus subtype 1a]
SRC279960	11103	hepatitis C virus genotype 1a	7063	7063	Genome polyprotein
P26664.3	11103	hepatitis C virus genotype 1a	8408	8408	Genome polyprotein
AAA45676.1	11103	hepatitis C virus genotype 1a	4181	4181	HCV-1
P26664.3	11103	hepatitis C virus genotype 1a	9733	9733	Genome polyprotein
AAA45676.1	11103	hepatitis C virus genotype 1a	9898	9898	HCV-1
AAA45676.1	11103	hepatitis C virus genotype 1a	1952	1952	HCV-1
AAA45676.1	11103	hepatitis C virus genotype 1a	9576	9576	HCV-1
P26664.3	11103	hepatitis C virus genotype 1a	10787	10787	Genome polyprotein
P26664.3	11103	hepatitis C virus genotype 1a	10812	10812	Genome polyprotein
AAA45676.1	11103	hepatitis C virus genotype 1a	11138	11138	HCV-1
AAA45676.1	11103	hepatitis C virus genotype 1a	870	870	HCV-1
P26664.3	11103	hepatitis C virus genotype 1a	12571	12571	Genome polyprotein
SRC279960	11103	hepatitis C virus genotype 1a	848	848	Genome polyprotein
P26664.3	11103	hepatitis C virus genotype 1a	14721	14721	Genome polyprotein
AAA45676.1	11103	hepatitis C virus genotype 1a	1952	1952	HCV-1
P26664.3	11103	hepatitis C virus genotype 1a	15439	15439	Genome polyprotein
P26664.3	11103	hepatitis C virus genotype 1a	15913	15913	Genome polyprotein
P26664.3	11103	hepatitis C virus genotype 1a	16437	16437	Genome polyprotein
P26664.3	11103	hepatitis C virus genotype 1a	16963	16963	Genome polyprotein
AAA45676.1	11103	hepatitis C virus genotype 1a	4181	4181	HCV-1
AAA45676.1	11103	hepatitis C virus genotype 1a	5472	5472	HCV-1
Q03463.1	11103	hepatitis C virus genotype 1a	18037	18037	Genome polyprotein
AAA45676.1	11103	hepatitis C virus genotype 1a	19273	19273	HCV-1
AAA45676.1	11103	hepatitis C virus genotype 1a	5472	5472	HCV-1
AAA45676.1	11103	hepatitis C virus genotype 1a	1548	1548	HCV-1
P27958.3	11103	hepatitis C virus genotype 1a	20654	20654	Genome polyprotein
AAA45676.1	11103	hepatitis C virus genotype 1a	17558	17558	HCV-1
P26664.3	11103	hepatitis C virus genotype 1a	21953	21953	Genome polyprotein
AAA45676.1	11103	hepatitis C virus genotype 1a	22468	22468	HCV-1
AAA45676.1	11103	hepatitis C virus genotype 1a	5472	5472	HCV-1
AAA45676.1	11103	hepatitis C virus genotype 1a	1705	1705	HCV-1
AAA45676.1	11103	hepatitis C virus genotype 1a	1718	1718	HCV-1
AAA45676.1	11103	hepatitis C virus genotype 1a	4181	4181	HCV-1
AAC53957.1	11103	hepatitis C virus genotype 1a	1276	1276	Nonstructural protein
P26664.3	11103	hepatitis C virus genotype 1a	25497	25497	Genome polyprotein
AAA45676.1	11103	hepatitis C virus genotype 1a	9160	9160	HCV-1
P26664.3	11103	hepatitis C virus genotype 1a	25795	25795	Genome polyprotein
AAA45676.1	11103	hepatitis C virus genotype 1a	1952	1952	HCV-1
AAA45676.1	11103	hepatitis C virus genotype 1a	9967	9967	HCV-1
AAA45676.1	11103	hepatitis C virus genotype 1a	4276	4276	HCV-1
AAA45676.1	11103	hepatitis C virus genotype 1a	12509	12509	HCV-1
AAA45676.1	11103	hepatitis C virus genotype 1a	9576	9576	HCV-1
AAA45676.1	11103	hepatitis C virus genotype 1a	1952	1952	HCV-1
AAA45676.1	11103	hepatitis C virus genotype 1a	4181	4181	HCV-1
AAA45676.1	11103	hepatitis C virus genotype 1a	4181	4181	HCV-1
AAA45676.1	11103	hepatitis C virus genotype 1a	11089	11089	HCV-1
P26664.3	11103	hepatitis C virus genotype 1a	29744	29744	Genome polyprotein
AAA45676.1	11103	hepatitis C virus genotype 1a	16472	16472	HCV-1
AAA45676.1	11103	hepatitis C virus genotype 1a	1135	1135	HCV-1
P27958.3	11103	hepatitis C virus genotype 1a	20654	20654	Genome polyprotein
AAA45676.1	11103	hepatitis C virus genotype 1a	22111	22111	HCV-1
AAA45676.1	11103	hepatitis C virus genotype 1a	10881	10881	HCV-1
P26664.3	11103	hepatitis C virus genotype 1a	32684	32684	Genome polyprotein
P27958.3	11103	hepatitis C virus genotype 1a	33043	33043	Genome polyprotein
P26664.3	11103	hepatitis C virus genotype 1a	33066	33066	Genome polyprotein
P26664.3	11103	hepatitis C virus genotype 1a	33259	33259	Genome polyprotein
SRC279960	11103	hepatitis C virus genotype 1a	33366	33366	Genome polyprotein
AAA45676.1	11103	hepatitis C virus genotype 1a	4276	4276	HCV-1
AAA45676.1	11103	hepatitis C virus genotype 1a	2484	2484	HCV-1
SRC279960	11103	hepatitis C virus genotype 1a	384	384	Genome polyprotein
P26664.3	11103	hepatitis C virus genotype 1a	36241	36241	Genome polyprotein
AAA45676.1	11103	hepatitis C virus genotype 1a	4181	4181	HCV-1
AAA45676.1	11103	hepatitis C virus genotype 1a	4181	4181	HCV-1
AAA45676.1	11103	hepatitis C virus genotype 1a	4181	4181	HCV-1
AAA45676.1	11103	hepatitis C virus genotype 1a	15114	15114	HCV-1
AAA45676.1	11103	hepatitis C virus genotype 1a	6366	6366	HCV-1
AAA45676.1	11103	hepatitis C virus genotype 1a	6997	6997	HCV-1
AAA45676.1	11103	hepatitis C virus genotype 1a	7062	7062	HCV-1
AAA45676.1	11103	hepatitis C virus genotype 1a	78	78	HCV-1
AAA45676.1	11103	hepatitis C virus genotype 1a	4276	4276	HCV-1
AAA45676.1	11103	hepatitis C virus genotype 1a	1952	1952	HCV-1
P26664.3	11103	hepatitis C virus genotype 1a	40980	40980	Genome polyprotein
ABL63009.1	11103	hepatitis C virus genotype 1a	41012	41012	Polyprotein
AAA45676.1	11103	hepatitis C virus genotype 1a	31720	31720	HCV-1
AAA45676.1	11103	hepatitis C virus genotype 1a	5472	5472	HCV-1
ABC47498.1	11103	hepatitis C virus genotype 1a	42696	42696	Core protein
AAA45676.1	11103	hepatitis C virus genotype 1a	32487	32487	HCV-1
AAA45676.1	11103	hepatitis C virus genotype 1a	45700	45700	HCV-1
AAA45676.1	11103	hepatitis C virus genotype 1a	6997	6997	HCV-1
P26664.3	11103	hepatitis C virus genotype 1a	46900	46900	Genome polyprotein
AAA45676.1	11103	hepatitis C virus genotype 1a	22111	22111	HCV-1
P26664.3	11103	hepatitis C virus genotype 1a	24671	24671	Genome polyprotein
AAA45676.1	11103	hepatitis C virus genotype 1a	4181	4181	HCV-1
AAA45676.1	11103	hepatitis C virus genotype 1a	1952	1952	HCV-1
P26664.3	11103	hepatitis C virus genotype 1a	47200	47200	Genome polyprotein
P26664.3	11103	hepatitis C virus genotype 1a	47673	47673	Genome polyprotein
AAA45676.1	11103	hepatitis C virus genotype 1a	17558	17558	HCV-1
P26664.3	11103	hepatitis C virus genotype 1a	47865	47865	Genome polyprotein
AAA45676.1	11103	hepatitis C virus genotype 1a	9160	9160	HCV-1
AAA45676.1	11103	hepatitis C virus genotype 1a	19388	19388	HCV-1
P26664.3	11103	hepatitis C virus genotype 1a	47232	47232	Genome polyprotein
P26664.3	11103	hepatitis C virus genotype 1a	1625	1625	Genome polyprotein
AAA45676.1	11103	hepatitis C virus genotype 1a	7062	7062	HCV-1
AAA45676.1	11103	hepatitis C virus genotype 1a	1135	1135	HCV-1
AAA45676.1	11103	hepatitis C virus genotype 1a	39006	39006	HCV-1
AAA45676.1	11103	hepatitis C virus genotype 1a	5472	5472	HCV-1
AAA45676.1	11103	hepatitis C virus genotype 1a	17889	17889	HCV-1
P27958.3	11103	hepatitis C virus genotype 1a	53276	53276	Genome polyprotein
AAA45676.1	11103	hepatitis C virus genotype 1a	39067	39067	HCV-1
AAA45676.1	11103	hepatitis C virus genotype 1a	1952	1952	HCV-1
AAA45676.1	11103	hepatitis C virus genotype 1a	9967	9967	HCV-1
AAA45676.1	11103	hepatitis C virus genotype 1a	15357	15357	HCV-1
AAA45676.1	11103	hepatitis C virus genotype 1a	22111	22111	HCV-1
AAA45676.1	11103	hepatitis C virus genotype 1a	4181	4181	HCV-1
AAA45676.1	11103	hepatitis C virus genotype 1a	4184	4184	HCV-1
AAA45676.1	11103	hepatitis C virus genotype 1a	39193	39193	HCV-1
P26664.3	11103	hepatitis C virus genotype 1a	55834	55834	Genome polyprotein
AAA45676.1	11103	hepatitis C virus genotype 1a	36349	36349	HCV-1
P26664.3	11103	hepatitis C virus genotype 1a	56259	56259	Genome polyprotein
AAA45676.1	11103	hepatitis C virus genotype 1a	17558	17558	HCV-1
AAA45676.1	11103	hepatitis C virus genotype 1a	5030	5030	HCV-1
AAA45676.1	11103	hepatitis C virus genotype 1a	4438	4438	HCV-1
AAA45676.1	11103	hepatitis C virus genotype 1a	6685	6685	HCV-1
AAA45676.1	11103	hepatitis C virus genotype 1a	4276	4276	HCV-1
AAA45676.1	11103	hepatitis C virus genotype 1a	17558	17558	HCV-1
AAA45676.1	11103	hepatitis C virus genotype 1a	28661	28661	HCV-1
AAA45676.1	11103	hepatitis C virus genotype 1a	7062	7062	HCV-1
AAA45676.1	11103	hepatitis C virus genotype 1a	5472	5472	HCV-1
AAA45676.1	11103	hepatitis C virus genotype 1a	17889	17889	HCV-1
AAA45676.1	11103	hepatitis C virus genotype 1a	5472	5472	HCV-1
AAA45676.1	11103	hepatitis C virus genotype 1a	17902	17902	HCV-1
Q5EG65.3	11103	hepatitis C virus genotype 1a	62924	62924	Genome polyprotein
AAA45676.1	11103	hepatitis C virus genotype 1a	36808	36808	HCV-1
AAA45676.1	11103	hepatitis C virus genotype 1a	9576	9576	HCV-1
P26664.3	11103	hepatitis C virus genotype 1a	65474	65474	Genome polyprotein
P26664.3	11103	hepatitis C virus genotype 1a	65515	65515	Genome polyprotein
AAA45676.1	11103	hepatitis C virus genotype 1a	9160	9160	HCV-1
AAA45676.1	11103	hepatitis C virus genotype 1a	17889	17889	HCV-1
P26664.3	11103	hepatitis C virus genotype 1a	57779	57779	Genome polyprotein
AAA45676.1	11103	hepatitis C virus genotype 1a	9576	9576	HCV-1
Q03463.1	11103	hepatitis C virus genotype 1a	67404	67404	Genome polyprotein
AAA45676.1	11103	hepatitis C virus genotype 1a	62038	62038	HCV-1
AAA45676.1	11103	hepatitis C virus genotype 1a	36349	36349	HCV-1
AAA45676.1	11103	hepatitis C virus genotype 1a	4181	4181	HCV-1
AAA45676.1	11103	hepatitis C virus genotype 1a	1952	1952	HCV-1
AAA45676.1	11103	hepatitis C virus genotype 1a	1952	1952	HCV-1
AAA45676.1	11103	hepatitis C virus genotype 1a	9967	9967	HCV-1
AAA45676.1	11103	hepatitis C virus genotype 1a	5472	5472	HCV-1
AAA45676.1	11103	hepatitis C virus genotype 1a	5472	5472	HCV-1
AAA45676.1	11103	hepatitis C virus genotype 1a	60200	60200	HCV-1
AAA45676.1	11103	hepatitis C virus genotype 1a	20201	20201	HCV-1
AAA45676.1	11103	hepatitis C virus genotype 1a	49948	49948	HCV-1
AAA45676.1	11103	hepatitis C virus genotype 1a	9160	9160	HCV-1
AAA45676.1	11103	hepatitis C virus genotype 1a	50001	50001	HCV-1
AAA45676.1	11103	hepatitis C virus genotype 1a	18837	18837	HCV-1
AAA45676.1	11103	hepatitis C virus genotype 1a	6366	6366	HCV-1
AAA45676.1	11103	hepatitis C virus genotype 1a	17889	17889	HCV-1
AAA45676.1	11103	hepatitis C virus genotype 1a	17889	17889	HCV-1
AAA45676.1	11103	hepatitis C virus genotype 1a	5472	5472	HCV-1
AAA45676.1	11103	hepatitis C virus genotype 1a	39833	39833	HCV-1
AAA45676.1	11103	hepatitis C virus genotype 1a	11089	11089	HCV-1
AAA45676.1	11103	hepatitis C virus genotype 1a	17558	17558	HCV-1
AAA45721.1	11103	hepatitis C virus genotype 1a	50084	50084	Polyprotein
AAA45721.1	11103	hepatitis C virus genotype 1a	50084	50084	Polyprotein
BAC41283.1	11103	hepatitis C virus genotype 1a	79013	79013	Polyprotein
P26664.3	11103	hepatitis C virus genotype 1a	3556	3556	Genome polyprotein
P26664.3	11103	hepatitis C virus genotype 1a	47232	47232	Genome polyprotein
P26664.3	11103	hepatitis C virus genotype 1a	32684	32684	Genome polyprotein
AAC53965.1	11103	hepatitis C virus genotype 1a	39373	39373	Nonstructural protein
AAC53943.1	11103	hepatitis C virus genotype 1a	46828	46828	Nonstructural protein
AAA45676.1	11103	hepatitis C virus genotype 1a	7062	7062	HCV-1
AAA45676.1	11103	hepatitis C virus genotype 1a	7500	7500	HCV-1
AAA45676.1	11103	hepatitis C virus genotype 1a	7500	7500	HCV-1
SRC279960	11103	Hepatitis C virus genotype 2	5356	5356	Genome polyprotein
BAA02670.1	11103	Hepatitis C virus genotype 2	6337	6337	Polyprotein
SRC279960	11103	Hepatitis C virus genotype 2	29812	29812	Genome polyprotein
SRC279960	11103	Hepatitis C virus genotype 2	29812	29812	Genome polyprotein
BAA02670.1	11103	Hepatitis C virus genotype 2	27749	27749	Polyprotein
SRC279960	11103	Hepatitis C virus genotype 2	50273	50273	Genome polyprotein
SRC279960	11103	Hepatitis C virus genotype 2	56713	56713	Genome polyprotein
SRC279960	11103	Hepatitis C virus genotype 2	56718	56718	Genome polyprotein
SRC279960	11103	Hepatitis C virus genotype 2	56804	56804	Genome polyprotein
BAA02670.1	11103	Hepatitis C virus genotype 2	23564	23564	Polyprotein
BAA02670.1	11103	Hepatitis C virus genotype 2	23564	23564	Polyprotein
SRC279960	11103	Hepatitis C virus genotype 2	62141	62141	Genome polyprotein
SRC279960	11103	Hepatitis C virus genotype 2	62867	62867	Genome polyprotein
SRC279960	11103	Hepatitis C virus genotype 2	66939	66939	Genome polyprotein
SRC279960	11103	Hepatitis C virus genotype 2	66947	66947	Genome polyprotein
BAA02670.1	11103	Hepatitis C virus genotype 2	27749	27749	Polyprotein
BAA02670.1	11103	Hepatitis C virus genotype 2	23564	23564	Polyprotein
AAC03058.1	11103	Hepatitis C virus genotype 3	382	382	Polyprotein
Q81258.3	11103	Hepatitis C virus genotype 3	383	383	Genome polyprotein
Q81258.3	11103	Hepatitis C virus genotype 3	652	652	Genome polyprotein
SRC279960	11103	Hepatitis C virus genotype 3	968	968	Genome polyprotein
SRC279960	11103	Hepatitis C virus genotype 3	2365	2365	Genome polyprotein
AAC03058.1	11103	Hepatitis C virus genotype 3	2979	2979	Polyprotein
Q81258.3	11103	Hepatitis C virus genotype 3	3518	3518	Genome polyprotein
Q81258.3	11103	Hepatitis C virus genotype 3	3518	3518	Genome polyprotein
Q81258.3	11103	Hepatitis C virus genotype 3	383	383	Genome polyprotein
SRC279960	11103	Hepatitis C virus genotype 3	4091	4091	Genome polyprotein
AAC03058.1	11103	Hepatitis C virus genotype 3	5367	5367	Polyprotein
CAJ41284.1	11103	Hepatitis C virus genotype 3	5368	5368	Polyprotein
Q81258.3	11103	Hepatitis C virus genotype 3	6067	6067	Genome polyprotein
Q81258.3	11103	Hepatitis C virus genotype 3	6233	6233	Genome polyprotein
Q81258.3	11103	Hepatitis C virus genotype 3	6824	6824	Genome polyprotein
AAC03058.1	11103	Hepatitis C virus genotype 3	7058	7058	Polyprotein
Q81258.3	11103	Hepatitis C virus genotype 3	7920	7920	Genome polyprotein
SRC279960	11103	Hepatitis C virus genotype 3	8494	8494	Genome polyprotein
Q81258.3	11103	Hepatitis C virus genotype 3	8514	8514	Genome polyprotein
AAC03058.1	11103	Hepatitis C virus genotype 3	8865	8865	Polyprotein
Q81258.3	11103	Hepatitis C virus genotype 3	10833	10833	Genome polyprotein
AAC03058.1	11103	Hepatitis C virus genotype 3	11264	11264	Polyprotein
Q81258.3	11103	Hepatitis C virus genotype 3	11481	11481	Genome polyprotein
AAC03058.1	11103	Hepatitis C virus genotype 3	11534	11534	Polyprotein
Q81258.3	11103	Hepatitis C virus genotype 3	14865	14865	Genome polyprotein
AAA45546.1	11103	Hepatitis C virus genotype 3	15407	15407	Envelope protein E1
Q81258.3	11103	Hepatitis C virus genotype 3	15615	15615	Genome polyprotein
CAJ41284.1	11103	Hepatitis C virus genotype 3	16362	16362	Polyprotein
Q81258.3	11103	Hepatitis C virus genotype 3	18320	18320	Genome polyprotein
AAC03058.1	11103	Hepatitis C virus genotype 3	19902	19902	Polyprotein
Q81258.3	11103	Hepatitis C virus genotype 3	22122	22122	Genome polyprotein
Q81258.3	11103	Hepatitis C virus genotype 3	22491	22491	Genome polyprotein
SRC279960	11103	Hepatitis C virus genotype 3	25254	25254	Genome polyprotein
SRC279960	11103	Hepatitis C virus genotype 3	25933	25933	Genome polyprotein
Q81258.3	11103	Hepatitis C virus genotype 3	27494	27494	Genome polyprotein
Q81258.3	11103	Hepatitis C virus genotype 3	27627	27627	Genome polyprotein
CAJ41284.1	11103	Hepatitis C virus genotype 3	5368	5368	Polyprotein
Q81258.3	11103	Hepatitis C virus genotype 3	29938	29938	Genome polyprotein
Q81258.3	11103	Hepatitis C virus genotype 3	30585	30585	Genome polyprotein
Q81258.3	11103	Hepatitis C virus genotype 3	31165	31165	Genome polyprotein
Q81258.3	11103	Hepatitis C virus genotype 3	31903	31903	Genome polyprotein
SRC279960	11103	Hepatitis C virus genotype 3	32635	32635	Genome polyprotein
ADE10208.1	11103	Hepatitis C virus genotype 3	33055	33055	Polyprotein
Q81258.3	11103	Hepatitis C virus genotype 3	35756	35756	Genome polyprotein
Q81258.3	11103	Hepatitis C virus genotype 3	36264	36264	Genome polyprotein
SRC279960	11103	Hepatitis C virus genotype 3	37560	37560	Genome polyprotein
Q81258.3	11103	Hepatitis C virus genotype 3	40724	40724	Genome polyprotein
Q81258.3	11103	Hepatitis C virus genotype 3	41011	41011	Genome polyprotein
SRC279960	11103	Hepatitis C virus genotype 3	44232	44232	Genome polyprotein
Q81258.3	11103	Hepatitis C virus genotype 3	44380	44380	Genome polyprotein
SRC279960	11103	Hepatitis C virus genotype 3	46738	46738	Genome polyprotein
Q81258.3	11103	Hepatitis C virus genotype 3	47026	47026	Genome polyprotein
CAJ41284.1	11103	Hepatitis C virus genotype 3	5368	5368	Polyprotein
Q81258.3	11103	Hepatitis C virus genotype 3	48285	48285	Genome polyprotein
Q81258.3	11103	Hepatitis C virus genotype 3	48390	48390	Genome polyprotein
Q81258.3	11103	Hepatitis C virus genotype 3	48921	48921	Genome polyprotein
Q81258.3	11103	Hepatitis C virus genotype 3	383	383	Genome polyprotein
AAC03058.1	11103	Hepatitis C virus genotype 3	50386	50386	Polyprotein
Q81258.3	11103	Hepatitis C virus genotype 3	52529	52529	Genome polyprotein
SRC279960	11103	Hepatitis C virus genotype 3	52713	52713	Genome polyprotein
Q81258.3	11103	Hepatitis C virus genotype 3	52732	52732	Genome polyprotein
Q81258.3	11103	Hepatitis C virus genotype 3	53092	53092	Genome polyprotein
Q81258.3	11103	Hepatitis C virus genotype 3	53269	53269	Genome polyprotein
Q81258.3	11103	Hepatitis C virus genotype 3	53331	53331	Genome polyprotein
SRC279960	11103	Hepatitis C virus genotype 3	54065	54065	Genome polyprotein
Q81258.3	11103	Hepatitis C virus genotype 3	55645	55645	Genome polyprotein
Q81258.3	11103	Hepatitis C virus genotype 3	55870	55870	Genome polyprotein
Q81258.3	11103	Hepatitis C virus genotype 3	57279	57279	Genome polyprotein
Q81258.3	11103	Hepatitis C virus genotype 3	58291	58291	Genome polyprotein
Q81258.3	11103	Hepatitis C virus genotype 3	59619	59619	Genome polyprotein
Q81258.3	11103	Hepatitis C virus genotype 3	61125	61125	Genome polyprotein
Q81258.3	11103	Hepatitis C virus genotype 3	61420	61420	Genome polyprotein
Q81258.3	11103	Hepatitis C virus genotype 3	62334	62334	Genome polyprotein
BAA00972.1	11103	Hepatitis C virus genotype 3	62771	62771	T-1(HCV-Ta)
Q81258.3	11103	Hepatitis C virus genotype 3	65473	65473	Genome polyprotein
Q81258.3	11103	Hepatitis C virus genotype 3	65520	65520	Genome polyprotein
Q81258.3	11103	Hepatitis C virus genotype 3	67572	67572	Genome polyprotein
Q81258.3	11103	Hepatitis C virus genotype 3	67732	67732	Genome polyprotein
Q81258.3	11103	Hepatitis C virus genotype 3	67768	67768	Genome polyprotein
Q81258.3	11103	Hepatitis C virus genotype 3	67802	67802	Genome polyprotein
Q81258.3	11103	Hepatitis C virus genotype 3	68157	68157	Genome polyprotein
Q81258.3	11103	Hepatitis C virus genotype 3	68730	68730	Genome polyprotein
SRC279960	11103	Hepatitis C virus genotype 3	68900	68900	Genome polyprotein
Q81258.3	11103	Hepatitis C virus genotype 3	69828	69828	Genome polyprotein
Q81258.3	11103	Hepatitis C virus genotype 3	70427	70427	Genome polyprotein
AAC03058.1	11103	Hepatitis C virus genotype 3	71710	71710	Polyprotein
SRC279960	11103	Hepatitis C virus genotype 3	73072	73072	Genome polyprotein
BAA00706.1	11103	Hepatitis C virus isolate HC-J4	2936	2936	Structural protein
BAA00706.1	11103	Hepatitis C virus isolate HC-J4	9895	9895	Structural protein
SRC279960	11103	Hepatitis C virus isolate HC-J4	47626	47626	Genome polyprotein
BAA00706.1	11103	Hepatitis C virus isolate HC-J4	64707	64707	Structural protein
ABF15644.1	11103	Hepatitis C virus isolate HC-J4	73510	73510	Polyprotein precursor
P26660	11103	Hepatitis C virus isolate HC-J6	79576	79576	Genome polyprotein
P26660	11103	Hepatitis C virus isolate HC-J6	79576	79576	Genome polyprotein
169244744	31646	Hepatitis C virus subtype 1A	7059	7059	Polyprotein [Hepatitis C virus subtype 1A]
P26663.3	11103	Hepatitis C virus subtype 1b	76	76	Genome polyprotein
AAA45721.1	11103	Hepatitis C virus subtype 1b	92	92	Polyprotein
P26663.3	11103	Hepatitis C virus subtype 1b	252	252	Genome polyprotein
BAA01583.1	11103	Hepatitis C virus subtype 1b	568	568	Polyprotein precursor
P26663.3	11103	Hepatitis C virus subtype 1b	589	589	Genome polyprotein
AAA75355.1	11103	Hepatitis C virus subtype 1b	1258	1258	Polyprotein
AAA75355.1	11103	Hepatitis C virus subtype 1b	1258	1258	Polyprotein
AAA52748.1	11103	Hepatitis C virus subtype 1b	1263	1263	Polyprotein
AAA52748.1	11103	Hepatitis C virus subtype 1b	1263	1263	Polyprotein
P26662.3	11103	Hepatitis C virus subtype 1b	1948	1948	Genome polyprotein
P26663.3	11103	Hepatitis C virus subtype 1b	1982	1982	Genome polyprotein
P26664.3	11103	Hepatitis C virus subtype 1b	2046	2046	Genome polyprotein
P26663.3	11103	Hepatitis C virus subtype 1b	2237	2237	Genome polyprotein
P26663.3	11103	Hepatitis C virus subtype 1b	2250	2250	Genome polyprotein
P26662.3	11103	Hepatitis C virus subtype 1b	2378	2378	Genome polyprotein
BAA09073.1	11103	Hepatitis C virus subtype 1b	2992	2992	Polyprotein
P26663.3	11103	Hepatitis C virus subtype 1b	3524	3524	Genome polyprotein
P26663.3	11103	Hepatitis C virus subtype 1b	3525	3525	Genome polyprotein
P29846.3	11103	Hepatitis C virus subtype 1b	3526	3526	Genome polyprotein
SRC279960	11103	Hepatitis C virus subtype 1b	3938	3938	Genome polyprotein
SRC279960	11103	Hepatitis C virus subtype 1b	3973	3973	Genome polyprotein
SRC279960	11103	Hepatitis C virus subtype 1b	4071	4071	Genome polyprotein
P26663.3	11103	Hepatitis C virus subtype 1b	4180	4180	Genome polyprotein
P26663.3	11103	Hepatitis C virus subtype 1b	3525	3525	Genome polyprotein
P26663.3	11103	Hepatitis C virus subtype 1b	4296	4296	Genome polyprotein
AAA45677.1	11103	Hepatitis C virus subtype 1b	2573	2573	Polyprotein
SRC279960	11103	Hepatitis C virus subtype 1b	5147	5147	Genome polyprotein
SRC279960	11103	Hepatitis C virus subtype 1b	5148	5148	Genome polyprotein
SRC279960	11103	Hepatitis C virus subtype 1b	5270	5270	Genome polyprotein
P26663.3	11103	Hepatitis C virus subtype 1b	5484	5484	Genome polyprotein
P26663.3	11103	Hepatitis C virus subtype 1b	6059	6059	Genome polyprotein
Q00269.3	11103	Hepatitis C virus subtype 1b	6060	6060	Genome polyprotein
Q00269.3	11103	Hepatitis C virus subtype 1b	6060	6060	Genome polyprotein
P26663.3	11103	Hepatitis C virus subtype 1b	6175	6175	Genome polyprotein
P26663.3	11103	Hepatitis C virus subtype 1b	6906	6906	Genome polyprotein
P26663.3	11103	Hepatitis C virus subtype 1b	7298	7298	Genome polyprotein
P26662.3	11103	Hepatitis C virus subtype 1b	8409	8409	Genome polyprotein
P26663.3	11103	Hepatitis C virus subtype 1b	8774	8774	Genome polyprotein
BAA09075.1	11103	Hepatitis C virus subtype 1b	8825	8825	Polyprotein
Q00269.3	11103	Hepatitis C virus subtype 1b	6060	6060	Genome polyprotein
P26663.3	11103	Hepatitis C virus subtype 1b	9161	9161	Genome polyprotein
BAA01583.1	11103	Hepatitis C virus subtype 1b	9619	9619	Polyprotein precursor
BAA01583.1	11103	Hepatitis C virus subtype 1b	9619	9619	Polyprotein precursor
BAA09073.1	11103	Hepatitis C virus subtype 1b	10222	10222	Polyprotein
P26663.3	11103	Hepatitis C virus subtype 1b	10259	10259	Genome polyprotein
BAA09075.1	11103	Hepatitis C virus subtype 1b	10260	10260	Polyprotein
P26663.3	11103	Hepatitis C virus subtype 1b	10476	10476	Genome polyprotein
P26663.3	11103	Hepatitis C virus subtype 1b	10518	10518	Genome polyprotein
BAA01583.1	11103	Hepatitis C virus subtype 1b	568	568	Polyprotein precursor
BAB18806.1	11103	Hepatitis C virus subtype 1b	3018	3018	Polyprotein
P29846.3	11103	Hepatitis C virus subtype 1b	10783	10783	Genome polyprotein
P26663.3	11103	Hepatitis C virus subtype 1b	10784	10784	Genome polyprotein
AAA45721.1	11103	Hepatitis C virus subtype 1b	10813	10813	Polyprotein
P26663.3	11103	Hepatitis C virus subtype 1b	3525	3525	Genome polyprotein
P26663.3	11103	Hepatitis C virus subtype 1b	11456	11456	Genome polyprotein
AAF59945.1	11103	Hepatitis C virus subtype 1b	2625	2625	Polyprotein
P26663.3	11103	Hepatitis C virus subtype 1b	11877	11877	Genome polyprotein
P26663.3	11103	Hepatitis C virus subtype 1b	12048	12048	Genome polyprotein
AAF59945.1	11103	Hepatitis C virus subtype 1b	2625	2625	Polyprotein
BAA09075.1	11103	Hepatitis C virus subtype 1b	12535	12535	Polyprotein
P26663.3	11103	Hepatitis C virus subtype 1b	12693	12693	Genome polyprotein
Q9WMX2.3	11103	Hepatitis C virus subtype 1b	12925	12925	Genome polyprotein
BAA09075.1	11103	Hepatitis C virus subtype 1b	12983	12983	Polyprotein
BAA09073.1	11103	Hepatitis C virus subtype 1b	13293	13293	Polyprotein
P26663.3	11103	Hepatitis C virus subtype 1b	13458	13458	Genome polyprotein
P26663.3	11103	Hepatitis C virus subtype 1b	14035	14035	Genome polyprotein
P26663.3	11103	Hepatitis C virus subtype 1b	14173	14173	Genome polyprotein
P26663.3	11103	Hepatitis C virus subtype 1b	14690	14690	Genome polyprotein
BAA09075.1	11103	Hepatitis C virus subtype 1b	14876	14876	Polyprotein
P26663.3	11103	Hepatitis C virus subtype 1b	15356	15356	Genome polyprotein
Q00269.3	11103	Hepatitis C virus subtype 1b	15437	15437	Genome polyprotein
P26662.3	11103	Hepatitis C virus subtype 1b	15918	15918	Genome polyprotein
P26662.3	11103	Hepatitis C virus subtype 1b	16443	16443	Genome polyprotein
BAA09075.1	11103	Hepatitis C virus subtype 1b	16956	16956	Polyprotein
P29846.3	11103	Hepatitis C virus subtype 1b	16957	16957	Genome polyprotein
AAL91977.1	11103	Hepatitis C virus subtype 1b	16958	16958	Polyprotein
P26663.3	11103	Hepatitis C virus subtype 1b	16960	16960	Genome polyprotein
P26663.3	11103	Hepatitis C virus subtype 1b	16962	16962	Genome polyprotein
BAD73977.1	11103	Hepatitis C virus subtype 1b	17801	17801	Polyprotein
P26663.3	11103	Hepatitis C virus subtype 1b	17888	17888	Genome polyprotein
AAA45721.1	11103	Hepatitis C virus subtype 1b	18753	18753	Polyprotein
P26663.3	11103	Hepatitis C virus subtype 1b	19621	19621	Genome polyprotein
P26663.3	11103	Hepatitis C virus subtype 1b	19965	19965	Genome polyprotein
P26663.3	11103	Hepatitis C virus subtype 1b	15356	15356	Genome polyprotein
P26662.3	11103	Hepatitis C virus subtype 1b	20285	20285	Genome polyprotein
Q81258.3	11103	Hepatitis C virus subtype 1b	20141	20141	Genome polyprotein
Q81258.3	11103	Hepatitis C virus subtype 1b	20141	20141	Genome polyprotein
BAA09073.1	11103	Hepatitis C virus subtype 1b	20934	20934	Polyprotein
AAC53966.1	11103	Hepatitis C virus subtype 1b	16359	16359	Nonstructural protein
AAC53966.1	11103	Hepatitis C virus subtype 1b	16359	16359	Nonstructural protein
BAA20975.1	11103	Hepatitis C virus subtype 1b	3592	3592	Precursor polyprotein
P26663.3	11103	Hepatitis C virus subtype 1b	21699	21699	Genome polyprotein
BAD73977.1	11103	Hepatitis C virus subtype 1b	17801	17801	Polyprotein
P26663.3	11103	Hepatitis C virus subtype 1b	21919	21919	Genome polyprotein
Q00269.3	11103	Hepatitis C virus subtype 1b	22044	22044	Genome polyprotein
P26663.3	11103	Hepatitis C virus subtype 1b	15356	15356	Genome polyprotein
P26662.3	11103	Hepatitis C virus subtype 1b	22396	22396	Genome polyprotein
BAA09075.1	11103	Hepatitis C virus subtype 1b	23102	23102	Polyprotein
AAL55821.1	11103	Hepatitis C virus subtype 1b	2991	2991	Polyprotein
P26663.3	11103	Hepatitis C virus subtype 1b	24052	24052	Genome polyprotein
BAA20975.1	11103	Hepatitis C virus subtype 1b	3592	3592	Precursor polyprotein
P26663.3	11103	Hepatitis C virus subtype 1b	24875	24875	Genome polyprotein
P26662.3	11103	Hepatitis C virus subtype 1b	24881	24881	Genome polyprotein
Q81495.3	11103	Hepatitis C virus subtype 1b	25149	25149	Genome polyprotein
AAU89634.1	11103	Hepatitis C virus subtype 1b	2623	2623	Polyprotein
AAF59945.1	11103	Hepatitis C virus subtype 1b	2625	2625	Polyprotein
P26662.3	11103	Hepatitis C virus subtype 1b	25794	25794	Genome polyprotein
P26663.3	11103	Hepatitis C virus subtype 1b	26234	26234	Genome polyprotein
P26663.3	11103	Hepatitis C virus subtype 1b	26412	26412	Genome polyprotein
P26662.3	11103	Hepatitis C virus subtype 1b	26600	26600	Genome polyprotein
P26662.3	11103	Hepatitis C virus subtype 1b	27595	27595	Genome polyprotein
P26662.3	11103	Hepatitis C virus subtype 1b	27980	27980	Genome polyprotein
P26663.3	11103	Hepatitis C virus subtype 1b	28413	28413	Genome polyprotein
AAF59945.1	11103	Hepatitis C virus subtype 1b	1277	1277	Polyprotein
AAF59945.1	11103	Hepatitis C virus subtype 1b	4498	4498	Polyprotein
Q00269.3	11103	Hepatitis C virus subtype 1b	29835	29835	Genome polyprotein
Q913V3.1	11103	Hepatitis C virus subtype 1b	29931	29931	Genome polyprotein
P26663.3	11103	Hepatitis C virus subtype 1b	29939	29939	Genome polyprotein
P26663.3	11103	Hepatitis C virus subtype 1b	29981	29981	Genome polyprotein
P26663.3	11103	Hepatitis C virus subtype 1b	15356	15356	Genome polyprotein
P26663.3	11103	Hepatitis C virus subtype 1b	31047	31047	Genome polyprotein
P26663.3	11103	Hepatitis C virus subtype 1b	31652	31652	Genome polyprotein
P26662.3	11103	Hepatitis C virus subtype 1b	32006	32006	Genome polyprotein
BAA09075.1	11103	Hepatitis C virus subtype 1b	32010	32010	Polyprotein
P26663.3	11103	Hepatitis C virus subtype 1b	32486	32486	Genome polyprotein
P26663.3	11103	Hepatitis C virus subtype 1b	32591	32591	Genome polyprotein
Q81258.3	11103	Hepatitis C virus subtype 1b	20141	20141	Genome polyprotein
Q913V3.1	11103	Hepatitis C virus subtype 1b	32956	32956	Genome polyprotein
P26662.3	11103	Hepatitis C virus subtype 1b	33182	33182	Genome polyprotein
P26662.3	11103	Hepatitis C virus subtype 1b	33183	33183	Genome polyprotein
Q00269.3	11103	Hepatitis C virus subtype 1b	33365	33365	Genome polyprotein
AAL91977.1	11103	Hepatitis C virus subtype 1b	16958	16958	Polyprotein
SRC279960	11103	Hepatitis C virus subtype 1b	34779	34779	Genome polyprotein
Q00269.3	11103	Hepatitis C virus subtype 1b	6060	6060	Genome polyprotein
P26663.3	11103	Hepatitis C virus subtype 1b	35419	35419	Genome polyprotein
AAC53966.1	11103	Hepatitis C virus subtype 1b	16359	16359	Nonstructural protein
AAA45721.1	11103	Hepatitis C virus subtype 1b	36244	36244	Polyprotein
AAF59945.1	11103	Hepatitis C virus subtype 1b	2625	2625	Polyprotein
BAA09073.1	11103	Hepatitis C virus subtype 1b	20934	20934	Polyprotein
P26663.3	11103	Hepatitis C virus subtype 1b	36805	36805	Genome polyprotein
AAU89634.1	11103	Hepatitis C virus subtype 1b	25258	25258	Polyprotein
P26663.3	11103	Hepatitis C virus subtype 1b	37195	37195	Genome polyprotein
BAA01761.1	11103	Hepatitis C virus subtype 1b	28158	28158	Polyprotein precursor
AAC53966.1	11103	Hepatitis C virus subtype 1b	16359	16359	Nonstructural protein
P26663.3	11103	Hepatitis C virus subtype 1b	10784	10784	Genome polyprotein
BAA01761.1	11103	Hepatitis C virus subtype 1b	28158	28158	Polyprotein precursor
AAC53966.1	11103	Hepatitis C virus subtype 1b	16359	16359	Nonstructural protein
AAA45677.1	11103	Hepatitis C virus subtype 1b	2573	2573	Polyprotein
P26663.3	11103	Hepatitis C virus subtype 1b	39663	39663	Genome polyprotein
P26662.3	11103	Hepatitis C virus subtype 1b	39719	39719	Genome polyprotein
P26663.3	11103	Hepatitis C virus subtype 1b	39834	39834	Genome polyprotein
P26663.3	11103	Hepatitis C virus subtype 1b	40070	40070	Genome polyprotein
Q81258.3	11103	Hepatitis C virus subtype 1b	20141	20141	Genome polyprotein
P26663.3	11103	Hepatitis C virus subtype 1b	40793	40793	Genome polyprotein
P26663.3	11103	Hepatitis C virus subtype 1b	41057	41057	Genome polyprotein
P26663.3	11103	Hepatitis C virus subtype 1b	43460	43460	Genome polyprotein
P26663.3	11103	Hepatitis C virus subtype 1b	44144	44144	Genome polyprotein
ABU97067.1	11103	Hepatitis C virus subtype 1b	44233	44233	Polyprotein
P29846.3	11103	Hepatitis C virus subtype 1b	44869	44869	Genome polyprotein
BAK78910.1	11103	Hepatitis C virus subtype 1b	44870	44870	Polyprotein
P26663.3	11103	Hepatitis C virus subtype 1b	44881	44881	Genome polyprotein
P26663.3	11103	Hepatitis C virus subtype 1b	44882	44882	Genome polyprotein
AAA75355.1	11103	Hepatitis C virus subtype 1b	45697	45697	Polyprotein
Q00269.3	11103	Hepatitis C virus subtype 1b	40794	40794	Genome polyprotein
Q81258.3	11103	Hepatitis C virus subtype 1b	20141	20141	Genome polyprotein
P26663.3	11103	Hepatitis C virus subtype 1b	3525	3525	Genome polyprotein
P26663.3	11103	Hepatitis C virus subtype 1b	15356	15356	Genome polyprotein
BAD73977.1	11103	Hepatitis C virus subtype 1b	17801	17801	Polyprotein
P26662.3	11103	Hepatitis C virus subtype 1b	47941	47941	Genome polyprotein
P26662.3	11103	Hepatitis C virus subtype 1b	48392	48392	Genome polyprotein
Q00269.3	11103	Hepatitis C virus subtype 1b	40794	40794	Genome polyprotein
P26662.3	11103	Hepatitis C virus subtype 1b	48728	48728	Genome polyprotein
P26663.3	11103	Hepatitis C virus subtype 1b	10784	10784	Genome polyprotein
BAD73977.1	11103	Hepatitis C virus subtype 1b	17801	17801	Polyprotein
BAA20975.1	11103	Hepatitis C virus subtype 1b	3592	3592	Precursor polyprotein
AAC03058.1	11103	Hepatitis C virus subtype 1b	41338	41338	Polyprotein
P26663.3	11103	Hepatitis C virus subtype 1b	3525	3525	Genome polyprotein
P26662.3	11103	Hepatitis C virus subtype 1b	50354	50354	Genome polyprotein
BAA01761.1	11103	Hepatitis C virus subtype 1b	28158	28158	Polyprotein precursor
P26663.3	11103	Hepatitis C virus subtype 1b	50402	50402	Genome polyprotein
BAA20975.1	11103	Hepatitis C virus subtype 1b	3592	3592	Precursor polyprotein
AAT40682.1	11103	Hepatitis C virus subtype 1b	28186	28186	Polyprotein
P26663.3	11103	Hepatitis C virus subtype 1b	51677	51677	Genome polyprotein
P26663.3	11103	Hepatitis C virus subtype 1b	15356	15356	Genome polyprotein
BAA01761.1	11103	Hepatitis C virus subtype 1b	28158	28158	Polyprotein precursor
AAC53966.1	11103	Hepatitis C virus subtype 1b	16359	16359	Nonstructural protein
AAA45677.1	11103	Hepatitis C virus subtype 1b	2573	2573	Polyprotein
P26663.3	11103	Hepatitis C virus subtype 1b	52806	52806	Genome polyprotein
BAA09073.1	11103	Hepatitis C virus subtype 1b	52817	52817	Polyprotein
AAU89634.1	11103	Hepatitis C virus subtype 1b	4733	4733	Polyprotein
AAC53966.1	11103	Hepatitis C virus subtype 1b	16359	16359	Nonstructural protein
AAC53944.1	11103	Hepatitis C virus subtype 1b	22129	22129	Nonstructural protein
Q00269.3	11103	Hepatitis C virus subtype 1b	53478	53478	Genome polyprotein
SRC279960	11103	Hepatitis C virus subtype 1b	30385	30385	Genome polyprotein
BAA01761.1	11103	Hepatitis C virus subtype 1b	22128	22128	Polyprotein precursor
BAA09075.1	11103	Hepatitis C virus subtype 1b	54726	54726	Polyprotein
P26663.3	11103	Hepatitis C virus subtype 1b	54838	54838	Genome polyprotein
AAA45677.1	11103	Hepatitis C virus subtype 1b	2573	2573	Polyprotein
P26663.3	11103	Hepatitis C virus subtype 1b	3525	3525	Genome polyprotein
SRC279960	11103	Hepatitis C virus subtype 1b	28159	28159	Genome polyprotein
P26663.3	11103	Hepatitis C virus subtype 1b	56272	56272	Genome polyprotein
BAD73994.1	11103	Hepatitis C virus subtype 1b	56502	56502	Polyprotein
P26663.3	11103	Hepatitis C virus subtype 1b	56692	56692	Genome polyprotein
SRC279960	11103	Hepatitis C virus subtype 1b	56701	56701	Genome polyprotein
SRC279960	11103	Hepatitis C virus subtype 1b	56719	56719	Genome polyprotein
Q5I9E3	11103	Hepatitis C virus subtype 1b	5130	5130	Core protein
P26663.3	11103	Hepatitis C virus subtype 1b	58769	58769	Genome polyprotein
AAF59945.1	11103	Hepatitis C virus subtype 1b	1277	1277	Polyprotein
P26663.3	11103	Hepatitis C virus subtype 1b	58839	58839	Genome polyprotein
BAA09073.1	11103	Hepatitis C virus subtype 1b	59106	59106	Polyprotein
ABV46193.1	11103	Hepatitis C virus subtype 1b	59620	59620	Polyprotein
AAC03058.1	11103	Hepatitis C virus subtype 1b	41338	41338	Polyprotein
P26662.3	11103	Hepatitis C virus subtype 1b	60473	60473	Genome polyprotein
AAA45677.1	11103	Hepatitis C virus subtype 1b	2573	2573	Polyprotein
Q00269.3	11103	Hepatitis C virus subtype 1b	60915	60915	Genome polyprotein
P26662.3	11103	Hepatitis C virus subtype 1b	61124	61124	Genome polyprotein
P26663.3	11103	Hepatitis C virus subtype 1b	10784	10784	Genome polyprotein
SRC279960	11103	Hepatitis C virus subtype 1b	61994	61994	Genome polyprotein
BAA09075.1	11103	Hepatitis C virus subtype 1b	10260	10260	Polyprotein
SRC279960	11103	Hepatitis C virus subtype 1b	62852	62852	Genome polyprotein
P26662.3	11103	Hepatitis C virus subtype 1b	62925	62925	Genome polyprotein
P26662.3	11103	Hepatitis C virus subtype 1b	62993	62993	Genome polyprotein
AAA45677.1	11103	Hepatitis C virus subtype 1b	2573	2573	Polyprotein
P26663.3	11103	Hepatitis C virus subtype 1b	63008	63008	Genome polyprotein
SRC279960	11103	Hepatitis C virus subtype 1b	63384	63384	Genome polyprotein
SRC279960	11103	Hepatitis C virus subtype 1b	63385	63385	Genome polyprotein
BAA09075.1	11103	Hepatitis C virus subtype 1b	10260	10260	Polyprotein
P26663.3	11103	Hepatitis C virus subtype 1b	63506	63506	Genome polyprotein
P26662.3	11103	Hepatitis C virus subtype 1b	63542	63542	Genome polyprotein
P26663.3	11103	Hepatitis C virus subtype 1b	10784	10784	Genome polyprotein
Q00269.3	11103	Hepatitis C virus subtype 1b	40794	40794	Genome polyprotein
Q00269.3	11103	Hepatitis C virus subtype 1b	65516	65516	Genome polyprotein
AAP55688.1	11103	Hepatitis C virus subtype 1b	22126	22126	Polyprotein
SRC279960	11103	Hepatitis C virus subtype 1b	65820	65820	Genome polyprotein
P26662.3	11103	Hepatitis C virus subtype 1b	65931	65931	Genome polyprotein
Q5I9E3	11103	Hepatitis C virus subtype 1b	5130	5130	Core protein
BAA01761.1	11103	Hepatitis C virus subtype 1b	28158	28158	Polyprotein precursor
Q5I9E3	11103	Hepatitis C virus subtype 1b	5130	5130	Core protein
BAA09075.1	11103	Hepatitis C virus subtype 1b	10260	10260	Polyprotein
P26663.3	11103	Hepatitis C virus subtype 1b	67181	67181	Genome polyprotein
ACE82411.1	11103	Hepatitis C virus subtype 1b	67257	67257	Polyprotein
P26662.3	11103	Hepatitis C virus subtype 1b	67531	67531	Genome polyprotein
P26662.3	11103	Hepatitis C virus subtype 1b	67624	67624	Genome polyprotein
P26662.3	11103	Hepatitis C virus subtype 1b	68027	68027	Genome polyprotein
P26663.3	11103	Hepatitis C virus subtype 1b	68171	68171	Genome polyprotein
P26662.3	11103	Hepatitis C virus subtype 1b	68347	68347	Genome polyprotein
P26662.3	11103	Hepatitis C virus subtype 1b	70016	70016	Genome polyprotein
P26663.3	11103	Hepatitis C virus subtype 1b	44882	44882	Genome polyprotein
Q81258.3	11103	Hepatitis C virus subtype 1b	20141	20141	Genome polyprotein
Q81594	11103	Hepatitis C virus subtype 1b	46833	46833	Nonstructural protein 4
AAC53968.1	11103	Hepatitis C virus subtype 1b	46836	46836	Nonstructural protein
P26662.3	11103	Hepatitis C virus subtype 1b	70421	70421	Genome polyprotein
P26662.3	11103	Hepatitis C virus subtype 1b	70609	70609	Genome polyprotein
P26663.3	11103	Hepatitis C virus subtype 1b	15356	15356	Genome polyprotein
AAA86907.1	11103	Hepatitis C virus subtype 1b	19274	19274	Polyprotein
P29846.3	11103	Hepatitis C virus subtype 1b	10783	10783	Genome polyprotein
BAA09075.1	11103	Hepatitis C virus subtype 1b	10260	10260	Polyprotein
AAP55688.1	11103	Hepatitis C virus subtype 1b	22126	22126	Polyprotein
BAA01583.1	11103	Hepatitis C virus subtype 1b	71687	71687	Polyprotein precursor
P29846.3	11103	Hepatitis C virus subtype 1b	10783	10783	Genome polyprotein
AAP55688.1	11103	Hepatitis C virus subtype 1b	22126	22126	Polyprotein
AAP55688.1	11103	Hepatitis C virus subtype 1b	22126	22126	Polyprotein
P26662.3	11103	Hepatitis C virus subtype 1b	61124	61124	Genome polyprotein
AAL91977.1	11103	Hepatitis C virus subtype 1b	16958	16958	Polyprotein
BAB18806.1	11103	Hepatitis C virus subtype 1b	3018	3018	Polyprotein
P26662.3	11103	Hepatitis C virus subtype 1b	73615	73615	Genome polyprotein
P26662.3	11103	Hepatitis C virus subtype 1b	73785	73785	Genome polyprotein
BAA20975.1	11103	Hepatitis C virus subtype 1b	3592	3592	Precursor polyprotein
Q00269.3	11103	Hepatitis C virus subtype 1b	40794	40794	Genome polyprotein
P26663.3	11103	Hepatitis C virus subtype 1b	74727	74727	Genome polyprotein
P26663.3	11103	Hepatitis C virus subtype 1b	74728	74728	Genome polyprotein
AAT40682.1	11103	Hepatitis C virus subtype 1b	28186	28186	Polyprotein
Q68948	11103	Hepatitis C virus subtype 1b	79075	79075	Polyprotein
P26662.3	11103	Hepatitis C virus subtype 1b	47675	47675	Genome polyprotein
AAK08509.1	11103	Hepatitis C virus subtype 1b	136554	136554	Polyprotein
BAH79736.1	11103	Hepatitis C virus subtype 1b	136573	136573	Nonstructural protein NS5B
AAU89634.1	11103	Hepatitis C virus subtype 1b	4733	4733	Polyprotein
AAU89634.1	11103	Hepatitis C virus subtype 1b	12252	12252	Polyprotein
Q81594	11103	Hepatitis C virus subtype 1b	50348	50348	Nonstructural protein 4
Q81594	11103	Hepatitis C virus subtype 1b	41339	41339	Nonstructural protein 4
AAL55821.1	11103	Hepatitis C virus subtype 1b	168636	168636	Polyprotein
SRC279960	11103	Hepatitis C virus subtype 1b AD78	4079	4079	Genome polyprotein
CAB41950.1	11103	Hepatitis C virus subtype 1b AD78	4427	4427	Polyprotein
AAA45676.1	11103	Hepatitis C virus subtype 1b AD78	9899	9899	HCV-1
CAB41950.1	11103	Hepatitis C virus subtype 1b AD78	19974	19974	Polyprotein
SRC279960	11103	Hepatitis C virus subtype 1b AD78	19975	19975	Genome polyprotein
SRC279960	11103	Hepatitis C virus subtype 1b AD78	19975	19975	Genome polyprotein
CAB41950.1	11103	Hepatitis C virus subtype 1b AD78	18909	18909	Polyprotein
SRC279960	11103	Hepatitis C virus subtype 1b AD78	19975	19975	Genome polyprotein
AAA45676.1	11103	Hepatitis C virus subtype 1b AD78	20148	20148	HCV-1
AAA45676.1	11103	Hepatitis C virus subtype 1b AD78	10167	10167	HCV-1
SRC279960	11103	Hepatitis C virus subtype 1b AD78	19975	19975	Genome polyprotein
AAA45676.1	11103	Hepatitis C virus subtype 1b AD78	10940	10940	HCV-1
AAA45676.1	11103	Hepatitis C virus subtype 1b AD78	7160	7160	HCV-1
AAA45676.1	11103	Hepatitis C virus subtype 1b AD78	18889	18889	HCV-1
AAA45676.1	11103	Hepatitis C virus subtype 1b AD78	47989	47989	HCV-1
SRC279960	11103	Hepatitis C virus subtype 1b AD78	19975	19975	Genome polyprotein
AAA45676.1	11103	Hepatitis C virus subtype 1b AD78	9899	9899	HCV-1
SRC279960	11103	Hepatitis C virus subtype 1b AD78	19975	19975	Genome polyprotein
AAA45676.1	11103	Hepatitis C virus subtype 1b AD78	6355	6355	HCV-1
SRC279960	11103	Hepatitis C virus subtype 1b AD78	19975	19975	Genome polyprotein
AAA45676.1	11103	Hepatitis C virus subtype 1b AD78	7160	7160	HCV-1
SRC279960	11103	Hepatitis C virus subtype 1b AD78	19975	19975	Genome polyprotein
AAA45676.1	11103	Hepatitis C virus subtype 1b AD78	56248	56248	HCV-1
AAA45676.1	11103	Hepatitis C virus subtype 1b AD78	56248	56248	HCV-1
SRC279960	11103	Hepatitis C virus subtype 1b AD78	19975	19975	Genome polyprotein
SRC279960	11103	Hepatitis C virus subtype 1b AD78	19975	19975	Genome polyprotein
SRC279960	11103	Hepatitis C virus subtype 1b AD78	19975	19975	Genome polyprotein
SRC279960	11103	Hepatitis C virus subtype 1b AD78	19975	19975	Genome polyprotein
AAA45676.1	11103	Hepatitis C virus subtype 1b AD78	20148	20148	HCV-1
SRC279960	11103	Hepatitis C virus subtype 1b AD78	19975	19975	Genome polyprotein
SRC279960	11103	Hepatitis C virus subtype 1b AD78	19975	19975	Genome polyprotein
SRC279960	11103	Hepatitis C virus subtype 1b AD78	19975	19975	Genome polyprotein
CAB41950.1	11103	Hepatitis C virus subtype 1b AD78	20194	20194	Polyprotein
AAA45676.1	11103	Hepatitis C virus subtype 1b AD78	15959	15959	HCV-1
CAB41950.1	11103	Hepatitis C virus subtype 1b AD78	5763	5763	Polyprotein
CAB41950.1	11103	Hepatitis C virus subtype 1b AD78	5763	5763	Polyprotein
CAB41950.1	11103	Hepatitis C virus subtype 1b AD78	5763	5763	Polyprotein
Q68948	11103	Hepatitis C virus subtype 1b JK1	33747	33747	Polyprotein
Q68948	11103	Hepatitis C virus subtype 1b JK1	42698	42698	Polyprotein
Q68948	11103	Hepatitis C virus subtype 1b JK1	79041	79041	Polyprotein
Q68948	11103	Hepatitis C virus subtype 1b JK1	79086	79086	Polyprotein
Q68948	11103	Hepatitis C virus subtype 1b JK1	79086	79086	Polyprotein
P26660	11103	Hepatitis C virus subtype 2a	599	599	Genome polyprotein
P26660	11103	Hepatitis C virus subtype 2a	3508	3508	Genome polyprotein
AAF59940.1	11103	Hepatitis C virus subtype 2a	3687	3687	Polyprotein
P26660	11103	Hepatitis C virus subtype 2a	4059	4059	Genome polyprotein
P26660	11103	Hepatitis C virus subtype 2a	4732	4732	Genome polyprotein
P26660	11103	Hepatitis C virus subtype 2a	4911	4911	Genome polyprotein
P27960.3	11103	Hepatitis C virus subtype 2a	5057	5057	Genome polyprotein
P26660	11103	Hepatitis C virus subtype 2a	7921	7921	Genome polyprotein
P26660	11103	Hepatitis C virus subtype 2a	10131	10131	Genome polyprotein
P26660	11103	Hepatitis C virus subtype 2a	10149	10149	Genome polyprotein
P26660	11103	Hepatitis C virus subtype 2a	10754	10754	Genome polyprotein
P26660	11103	Hepatitis C virus subtype 2a	10834	10834	Genome polyprotein
P26660	11103	Hepatitis C virus subtype 2a	13641	13641	Genome polyprotein
P26660	11103	Hepatitis C virus subtype 2a	14074	14074	Genome polyprotein
P26660	11103	Hepatitis C virus subtype 2a	14888	14888	Genome polyprotein
P26660	11103	Hepatitis C virus subtype 2a	15352	15352	Genome polyprotein
P26660	11103	Hepatitis C virus subtype 2a	17743	17743	Genome polyprotein
P26660	11103	Hepatitis C virus subtype 2a	21460	21460	Genome polyprotein
P26660	11103	Hepatitis C virus subtype 2a	22121	22121	Genome polyprotein
P26660	11103	Hepatitis C virus subtype 2a	22732	22732	Genome polyprotein
P26660	11103	Hepatitis C virus subtype 2a	23058	23058	Genome polyprotein
P26660	11103	Hepatitis C virus subtype 2a	25010	25010	Genome polyprotein
P27960.3	11103	Hepatitis C virus subtype 2a	25592	25592	Genome polyprotein
P26660	11103	Hepatitis C virus subtype 2a	25792	25792	Genome polyprotein
P26660	11103	Hepatitis C virus subtype 2a	27554	27554	Genome polyprotein
P26660	11103	Hepatitis C virus subtype 2a	27599	27599	Genome polyprotein
P26660	11103	Hepatitis C virus subtype 2a	27903	27903	Genome polyprotein
P26660	11103	Hepatitis C virus subtype 2a	28483	28483	Genome polyprotein
P26660	11103	Hepatitis C virus subtype 2a	30235	30235	Genome polyprotein
P26660	11103	Hepatitis C virus subtype 2a	33065	33065	Genome polyprotein
P26660	11103	Hepatitis C virus subtype 2a	33761	33761	Genome polyprotein
P26660	11103	Hepatitis C virus subtype 2a	35253	35253	Genome polyprotein
P26660	11103	Hepatitis C virus subtype 2a	37304	37304	Genome polyprotein
P26660	11103	Hepatitis C virus subtype 2a	38799	38799	Genome polyprotein
P26660	11103	Hepatitis C virus subtype 2a	39253	39253	Genome polyprotein
P26660	11103	Hepatitis C virus subtype 2a	44817	44817	Genome polyprotein
P26660	11103	Hepatitis C virus subtype 2a	46543	46543	Genome polyprotein
SRC279960	11103	Hepatitis C virus subtype 2a	47084	47084	Genome polyprotein
P26660	11103	Hepatitis C virus subtype 2a	48437	48437	Genome polyprotein
P26660	11103	Hepatitis C virus subtype 2a	48520	48520	Genome polyprotein
P26660	11103	Hepatitis C virus subtype 2a	48894	48894	Genome polyprotein
P26660	11103	Hepatitis C virus subtype 2a	50300	50300	Genome polyprotein
P26660	11103	Hepatitis C virus subtype 2a	50477	50477	Genome polyprotein
P26660	11103	Hepatitis C virus subtype 2a	4059	4059	Genome polyprotein
SRC279960	11103	Hepatitis C virus subtype 2a	53336	53336	Genome polyprotein
P26660	11103	Hepatitis C virus subtype 2a	54232	54232	Genome polyprotein
P26660	11103	Hepatitis C virus subtype 2a	55137	55137	Genome polyprotein
P26660	11103	Hepatitis C virus subtype 2a	55137	55137	Genome polyprotein
P26660	11103	Hepatitis C virus subtype 2a	55644	55644	Genome polyprotein
P26660	11103	Hepatitis C virus subtype 2a	55877	55877	Genome polyprotein
P26660	11103	Hepatitis C virus subtype 2a	56715	56715	Genome polyprotein
AAA03612.1	11103	Hepatitis C virus subtype 2a	57635	57635	S39 fragment of the NS 5 region
P26660	11103	Hepatitis C virus subtype 2a	58294	58294	Genome polyprotein
P26660	11103	Hepatitis C virus subtype 2a	58768	58768	Genome polyprotein
P26660	11103	Hepatitis C virus subtype 2a	60880	60880	Genome polyprotein
P26660	11103	Hepatitis C virus subtype 2a	61541	61541	Genome polyprotein
P26660	11103	Hepatitis C virus subtype 2a	65694	65694	Genome polyprotein
P26660	11103	Hepatitis C virus subtype 2a	65932	65932	Genome polyprotein
P26660	11103	Hepatitis C virus subtype 2a	66284	66284	Genome polyprotein
P26660	11103	Hepatitis C virus subtype 2a	66633	66633	Genome polyprotein
P26660	11103	Hepatitis C virus subtype 2a	66938	66938	Genome polyprotein
P26660	11103	Hepatitis C virus subtype 2a	67667	67667	Genome polyprotein
P26660	11103	Hepatitis C virus subtype 2a	68379	68379	Genome polyprotein
AAA17048.1	11103	Hepatitis C virus subtype 2a	69723	69723	S1 fragment of the NS5 region
P26660	11103	Hepatitis C virus subtype 2a	71786	71786	Genome polyprotein
P26660	11103	Hepatitis C virus subtype 2a	73521	73521	Genome polyprotein
AAP55692.1	11103	Hepatitis C virus subtype 2b	283	283	Polyprotein
AAA45665.1	11103	Hepatitis C virus subtype 2b	600	600	Nonstructural protein 5
P26661.3	11103	Hepatitis C virus subtype 2b	1763	1763	Genome polyprotein
AAP55692.1	11103	Hepatitis C virus subtype 2b	2624	2624	Polyprotein
P26661.3	11103	Hepatitis C virus subtype 2b	3507	3507	Genome polyprotein
P26661.3	11103	Hepatitis C virus subtype 2b	3686	3686	Genome polyprotein
AAP55694.1	11103	Hepatitis C virus subtype 2b	3862	3862	Polyprotein
BAA03177.1	11103	Hepatitis C virus subtype 2b	4912	4912	NS3-4 protein
BAK61662.1	11103	Hepatitis C virus subtype 2b	5132	5132	Polyprotein
P26661.3	11103	Hepatitis C virus subtype 2b	5670	5670	Genome polyprotein
P26661.3	11103	Hepatitis C virus subtype 2b	3507	3507	Genome polyprotein
P26661.3	11103	Hepatitis C virus subtype 2b	9511	9511	Genome polyprotein
P26661.3	11103	Hepatitis C virus subtype 2b	10753	10753	Genome polyprotein
P26661.3	11103	Hepatitis C virus subtype 2b	10832	10832	Genome polyprotein
P26661.3	11103	Hepatitis C virus subtype 2b	11987	11987	Genome polyprotein
P26661.3	11103	Hepatitis C virus subtype 2b	3507	3507	Genome polyprotein
BAA03177.1	11103	Hepatitis C virus subtype 2b	12921	12921	NS3-4 protein
P26661.3	11103	Hepatitis C virus subtype 2b	14887	14887	Genome polyprotein
P26661.3	11103	Hepatitis C virus subtype 2b	15328	15328	Genome polyprotein
P26661.3	11103	Hepatitis C virus subtype 2b	19007	19007	Genome polyprotein
P26661.3	11103	Hepatitis C virus subtype 2b	20310	20310	Genome polyprotein
AAP55692.1	11103	Hepatitis C virus subtype 2b	21014	21014	Polyprotein
P26661.3	11103	Hepatitis C virus subtype 2b	21459	21459	Genome polyprotein
BAA03177.1	11103	Hepatitis C virus subtype 2b	22123	22123	NS3-4 protein
AAP55702.1	11103	Hepatitis C virus subtype 2b	22127	22127	Polyprotein
AAP55696.1	11103	Hepatitis C virus subtype 2b	24261	24261	Polyprotein
P26661.3	11103	Hepatitis C virus subtype 2b	25009	25009	Genome polyprotein
P26661.3	11103	Hepatitis C virus subtype 2b	25791	25791	Genome polyprotein
AAP55702.1	11103	Hepatitis C virus subtype 2b	26318	26318	Polyprotein
AAP55692.1	11103	Hepatitis C virus subtype 2b	26506	26506	Polyprotein
P26661.3	11103	Hepatitis C virus subtype 2b	3507	3507	Genome polyprotein
P26661.3	11103	Hepatitis C virus subtype 2b	27555	27555	Genome polyprotein
P26661.3	11103	Hepatitis C virus subtype 2b	27598	27598	Genome polyprotein
P26661.3	11103	Hepatitis C virus subtype 2b	28482	28482	Genome polyprotein
P26661.3	11103	Hepatitis C virus subtype 2b	3507	3507	Genome polyprotein
P26661.3	11103	Hepatitis C virus subtype 2b	32475	32475	Genome polyprotein
P26661.3	11103	Hepatitis C virus subtype 2b	32984	32984	Genome polyprotein
P26661.3	11103	Hepatitis C virus subtype 2b	33107	33107	Genome polyprotein
P26661.3	11103	Hepatitis C virus subtype 2b	33504	33504	Genome polyprotein
P26661.3	11103	Hepatitis C virus subtype 2b	34115	34115	Genome polyprotein
P26661.3	11103	Hepatitis C virus subtype 2b	35292	35292	Genome polyprotein
P26661.3	11103	Hepatitis C virus subtype 2b	37023	37023	Genome polyprotein
P26661.3	11103	Hepatitis C virus subtype 2b	37833	37833	Genome polyprotein
AAP55696.1	11103	Hepatitis C virus subtype 2b	38194	38194	Polyprotein
P26661.3	11103	Hepatitis C virus subtype 2b	40982	40982	Genome polyprotein
P26661.3	11103	Hepatitis C virus subtype 2b	44340	44340	Genome polyprotein
P26661.3	11103	Hepatitis C virus subtype 2b	44816	44816	Genome polyprotein
P26661.3	11103	Hepatitis C virus subtype 2b	3507	3507	Genome polyprotein
P26661.3	11103	Hepatitis C virus subtype 2b	49352	49352	Genome polyprotein
P26661.3	11103	Hepatitis C virus subtype 2b	50476	50476	Genome polyprotein
AAP55692.1	11103	Hepatitis C virus subtype 2b	52439	52439	Polyprotein
P26661.3	11103	Hepatitis C virus subtype 2b	53337	53337	Genome polyprotein
P26661.3	11103	Hepatitis C virus subtype 2b	55168	55168	Genome polyprotein
P26661.3	11103	Hepatitis C virus subtype 2b	55168	55168	Genome polyprotein
P26661.3	11103	Hepatitis C virus subtype 2b	55643	55643	Genome polyprotein
AAP55696.1	11103	Hepatitis C virus subtype 2b	56448	56448	Polyprotein
P26661.3	11103	Hepatitis C virus subtype 2b	58285	58285	Genome polyprotein
P27961.3	11103	Hepatitis C virus subtype 2b	58770	58770	Genome polyprotein
P26661.3	11103	Hepatitis C virus subtype 2b	61139	61139	Genome polyprotein
BAK61611.1	11103	Hepatitis C virus subtype 2b	61473	61473	Polyprotein
P26661.3	11103	Hepatitis C virus subtype 2b	61613	61613	Genome polyprotein
SRC279960	11103	Hepatitis C virus subtype 2b	61992	61992	Genome polyprotein
P26661.3	11103	Hepatitis C virus subtype 2b	62325	62325	Genome polyprotein
P26661.3	11103	Hepatitis C virus subtype 2b	63571	63571	Genome polyprotein
P26661.3	11103	Hepatitis C virus subtype 2b	65947	65947	Genome polyprotein
P26661.3	11103	Hepatitis C virus subtype 2b	66144	66144	Genome polyprotein
P26661.3	11103	Hepatitis C virus subtype 2b	66635	66635	Genome polyprotein
P26661.3	11103	Hepatitis C virus subtype 2b	67069	67069	Genome polyprotein
AAP55692.1	11103	Hepatitis C virus subtype 2b	67405	67405	Polyprotein
P26661.3	11103	Hepatitis C virus subtype 2b	67662	67662	Genome polyprotein
P26661.3	11103	Hepatitis C virus subtype 2b	68346	68346	Genome polyprotein
P26661.3	11103	Hepatitis C virus subtype 2b	70311	70311	Genome polyprotein
P26661.3	11103	Hepatitis C virus subtype 2b	70428	70428	Genome polyprotein
P26661.3	11103	Hepatitis C virus subtype 2b	74705	74705	Genome polyprotein
AAP55699.1	11103	Hepatitis C virus subtype 2b	176376	176376	Polyprotein
AAP55699.1	11103	Hepatitis C virus subtype 2b	176376	176376	Polyprotein
Q81594	11103	Hepatitis C virus subtype 3a	25309	25309	Nonstructural protein 4
ACZ60117.1	11103	Hepatitis C virus subtype 3a	176375	176375	Polyprotein
ACZ60117.1	11103	Hepatitis C virus subtype 3a	176375	176375	Polyprotein
AFI98116.1	11103	Hepatitis C virus subtype 3a	175423	175423	Non-structural protein 3/4A
P25989.1	12475	Hepatitis delta virus	744	744	Large delta antigen (p27) (HDAg-L)
P25989.1	12475	Hepatitis delta virus	3567	3567	Large delta antigen (p27) (HDAg-L)
P25989.1	12475	Hepatitis delta virus	4268	4268	Large delta antigen (p27) (HDAg-L)
P25989.1	12475	Hepatitis delta virus	8371	8371	Large delta antigen (p27) (HDAg-L)
P25989.1	12475	Hepatitis delta virus	8697	8697	Large delta antigen (p27) (HDAg-L)
P25989.1	12475	Hepatitis delta virus	8698	8698	Large delta antigen (p27) (HDAg-L)
P25989.1	12475	Hepatitis delta virus	8698	8698	Large delta antigen (p27) (HDAg-L)
P25989.1	12475	Hepatitis delta virus	12210	12210	Large delta antigen (p27) (HDAg-L)
P25989.1	12475	Hepatitis delta virus	12180	12180	Large delta antigen (p27) (HDAg-L)
P25989.1	12475	Hepatitis delta virus	12180	12180	Large delta antigen (p27) (HDAg-L)
AAA45723.1	12475	Hepatitis delta virus	19269	19269	Delta antigen
P25989.1	12475	Hepatitis delta virus	12180	12180	Large delta antigen (p27) (HDAg-L)
P25989.1	12475	Hepatitis delta virus	22460	22460	Large delta antigen (p27) (HDAg-L)
P25989.1	12475	Hepatitis delta virus	28303	28303	Large delta antigen (p27) (HDAg-L)
CAA44973.1	12475	Hepatitis delta virus	29852	29852	Delta antigen
CAJ66096.1	12475	Hepatitis delta virus	29851	29851	Large HD antigen
P25989.1	12475	Hepatitis delta virus	30151	30151	Large delta antigen (p27) (HDAg-L)
P25989.1	12475	Hepatitis delta virus	30152	30152	Large delta antigen (p27) (HDAg-L)
P29997.2	12475	Hepatitis delta virus	35484	35484	Large delta antigen
P29997.2	12475	Hepatitis delta virus	35484	35484	Large delta antigen
P25989.1	12475	Hepatitis delta virus	8698	8698	Large delta antigen (p27) (HDAg-L)
P25989.1	12475	Hepatitis delta virus	12180	12180	Large delta antigen (p27) (HDAg-L)
P25989.1	12475	Hepatitis delta virus	8698	8698	Large delta antigen (p27) (HDAg-L)
CAA44973.1	12475	Hepatitis delta virus	50977	50977	Delta antigen
P25989.1	12475	Hepatitis delta virus	12180	12180	Large delta antigen (p27) (HDAg-L)
P25989.1	12475	Hepatitis delta virus	53984	53984	Large delta antigen (p27) (HDAg-L)
CAA44973.1	12475	Hepatitis delta virus	50977	50977	Delta antigen
P25989.1	12475	Hepatitis delta virus	12180	12180	Large delta antigen (p27) (HDAg-L)
P25989.1	12475	Hepatitis delta virus	12180	12180	Large delta antigen (p27) (HDAg-L)
CAA44973.1	12475	Hepatitis delta virus	60663	60663	Delta antigen
CAA44973.1	12475	Hepatitis delta virus	60663	60663	Delta antigen
P25989.1	12475	Hepatitis delta virus	12180	12180	Large delta antigen (p27) (HDAg-L)
P25989.1	12475	Hepatitis delta virus	60795	60795	Large delta antigen (p27) (HDAg-L)
P25989.1	12475	Hepatitis delta virus	60796	60796	Large delta antigen (p27) (HDAg-L)
P06934.2	12475	Hepatitis delta virus	60797	60797	Large delta antigen (p27) (HDAg-L) (Alpha antigen)
CAA44973.1	12475	Hepatitis delta virus	63217	63217	Delta antigen
CAA44973.1	12475	Hepatitis delta virus	63217	63217	Delta antigen
CAA44973.1	12475	Hepatitis delta virus	67615	67615	Delta antigen
CAA44973.1	12475	Hepatitis delta virus	67615	67615	Delta antigen
P25989.1	12475	Hepatitis delta virus	12180	12180	Large delta antigen (p27) (HDAg-L)
P29997.2	12475	Hepatitis delta virus	70384	70384	Large delta antigen
P29326.1	1678143	Hepatitis E virus (strain Burma)	3650	3650	Structural protein 2 precursor
P29326.1	1678143	Hepatitis E virus (strain Burma)	9826	9826	Structural protein 2 precursor
P29326.1	1678143	Hepatitis E virus (strain Burma)	9826	9826	Structural protein 2 precursor
P29326.1	1678143	Hepatitis E virus (strain Burma)	4260	4260	Structural protein 2 precursor
P29326.1	1678143	Hepatitis E virus (strain Burma)	15196	15196	Structural protein 2 precursor
P29326.1	1678143	Hepatitis E virus (strain Burma)	15196	15196	Structural protein 2 precursor
P29326.1	1678143	Hepatitis E virus (strain Burma)	18603	18603	Structural protein 2 precursor
P29326.1	1678143	Hepatitis E virus (strain Burma)	1646	1646	Structural protein 2 precursor
P29326.1	1678143	Hepatitis E virus (strain Burma)	4964	4964	Structural protein 2 precursor
P29326.1	1678143	Hepatitis E virus (strain Burma)	19736	19736	Structural protein 2 precursor
P29326.1	1678143	Hepatitis E virus (strain Burma)	22196	22196	Structural protein 2 precursor
P69616.1	1678143	Hepatitis E virus (strain Burma)	23176	23176	Structural protein 1
P69616.1	1678143	Hepatitis E virus (strain Burma)	38528	38528	Structural protein 1
P29326.1	1678143	Hepatitis E virus (strain Burma)	6757	6757	Structural protein 2 precursor
P29326.1	1678143	Hepatitis E virus (strain Burma)	6757	6757	Structural protein 2 precursor
P29326.1	1678143	Hepatitis E virus (strain Burma)	10035	10035	Structural protein 2 precursor
P29326.1	1678143	Hepatitis E virus (strain Burma)	10035	10035	Structural protein 2 precursor
P29326.1	1678143	Hepatitis E virus (strain Burma)	8875	8875	Structural protein 2 precursor
P29326.1	1678143	Hepatitis E virus (strain Burma)	10035	10035	Structural protein 2 precursor
P29326.1	1678143	Hepatitis E virus (strain Burma)	5275	5275	Structural protein 2 precursor
P29326.1	1678143	Hepatitis E virus (strain Burma)	22196	22196	Structural protein 2 precursor
P29326.1	1678143	Hepatitis E virus (strain Burma)	22196	22196	Structural protein 2 precursor
P29326.1	1678143	Hepatitis E virus (strain Burma)	1534	1534	Structural protein 2 precursor
P29326.1	1678143	Hepatitis E virus (strain Burma)	1534	1534	Structural protein 2 precursor
P29326.1	1678143	Hepatitis E virus (strain Burma)	3476	3476	Structural protein 2 precursor
P29326.1	1678143	Hepatitis E virus (strain Burma)	3476	3476	Structural protein 2 precursor
P29326.1	1678143	Hepatitis E virus (strain Burma)	21532	21532	Structural protein 2 precursor
P29326.1	1678143	Hepatitis E virus (strain Burma)	21532	21532	Structural protein 2 precursor
P29326.1	1678143	Hepatitis E virus (strain Burma)	50837	50837	Structural protein 2 precursor
P29326.1	1678143	Hepatitis E virus (strain Burma)	50837	50837	Structural protein 2 precursor
P29326.1	1678143	Hepatitis E virus (strain Burma)	1533	1533	Structural protein 2 precursor
P29326.1	1678143	Hepatitis E virus (strain Burma)	1533	1533	Structural protein 2 precursor
Q03499.1	1678143	Hepatitis E virus (strain Mexico)	19311	19311	Structural protein 1
Q03499.1	1678143	Hepatitis E virus (strain Mexico)	38632	38632	Structural protein 1
P08617.1	12092	Hepatovirus A	17128	17128	Genome polyprotein
P08617.1	12092	Hepatovirus A	17284	17284	Genome polyprotein
AAN52245.1	12092	Hepatovirus A	66905	66905	Polyprotein
ACF75937.1	11676	HIV-1 M:A	162656	162656	Envelope glycoprotein
ADZ13293.1	11676	HIV-1 M:A	163040	163040	Envelope glycoprotein
P05877.1	11676	HIV-1 M:B_MN	79327	79327	Envelope glycoprotein gp160 precursor
P05877.1	11676	HIV-1 M:B_MN	79327	79327	Envelope glycoprotein gp160 precursor
P05877.1	11676	HIV-1 M:B_MN	79327	79327	Envelope glycoprotein gp160 precursor
P05877.1	11676	HIV-1 M:B_MN	79327	79327	Envelope glycoprotein gp160 precursor
P05877.1	11676	HIV-1 M:B_MN	79327	79327	Envelope glycoprotein gp160 precursor
AAB01026.1	11676	HIV-1 M:C	163244	163244	Env
3MLY_P	11676	HIV-1 M:C	163039	163039	Chain P, Crystal Structure Of Anti-Hiv-1 V3 Fab 3074 In Complex With A Ur29 V3 Peptide
AAL59843.1	11676	HIV-1 M:C	163689	163689	Envelope glycoprotein
P05387.1	9606	Homo sapiens	11872	11872	60S acidic ribosomal protein P2
P01860.2	9606	Homo sapiens	13735	13735	Immunoglobulin heavy constant gamma 3
SRC248015	9606	Homo sapiens	30302	30302	Myosin 7
SRC248015	9606	Homo sapiens	30302	30302	Myosin 7
CAC24700.1	9606	Homo sapiens	42493	42493	Cha transcription factor
Q9UL49.1	9606	Homo sapiens	42494	42494	Transcription factor-like 5 protein (Cha transcription factor) (HPV-16 E2-binding protein 1) (E2BP-1)
Q9UL49.1	9606	Homo sapiens	42494	42494	Transcription factor-like 5 protein (Cha transcription factor) (HPV-16 E2-binding protein 1) (E2BP-1)
P12883.5	9606	Homo sapiens	43107	43107	Myosin-7
AAA51837.1	9606	Homo sapiens	44559	44559	Beta-myosin heavy chain
AAA51837.1	9606	Homo sapiens	44559	44559	Beta-myosin heavy chain
P10809.2	9606	Homo sapiens	54468	54468	60 kDa heat shock protein, mitochondrial
AAA51837.1	9606	Homo sapiens	57618	57618	Beta-myosin heavy chain
AAA51837.1	9606	Homo sapiens	57618	57618	Beta-myosin heavy chain
1QUB_A	9606	Homo sapiens	65050	65050	Chain A, Crystal Structure Of The Glycosylated Five-Domain Human Beta2-Glycoprotein I Purified From Blood Plasma
127795659	9606	Homo sapiens	1901	1901	MBP Protein
P13985.1	9606	Homo sapiens	117348	117348	Putative HTLV-1-related endogenous sequence (p25)
P13985.1	9606	Homo sapiens	117366	117366	Putative HTLV-1-related endogenous sequence (p25)
CAA27578.1	9606	Homo sapiens	117742	117742	HLA-B27
P05387.1	9606	Homo sapiens	11872	11872	60S acidic ribosomal protein P2
P05387.1	9606	Homo sapiens	118268	118268	60S acidic ribosomal protein P2
AAA36471.1	9606	Homo sapiens	118338	118338	Acidic ribosomal phosphoprotein (P1)
AAA36472.1	9606	Homo sapiens	118446	118446	Acidic ribosomal phosphoprotein (P2)
AAA36472.1	9606	Homo sapiens	118478	118478	Acidic ribosomal phosphoprotein (P2)
NP_000995.1	9606	Homo sapiens	118497	118497	Ribosomal protein P2
NP_000995.1	9606	Homo sapiens	118546	118546	Ribosomal protein P2
NP_000995.1	9606	Homo sapiens	118645	118645	Ribosomal protein P2
P08238.4	9606	Homo sapiens	119457	119457	Heat shock protein HSP 90-beta
P08238.4	9606	Homo sapiens	119473	119473	Heat shock protein HSP 90-beta
P08238.4	9606	Homo sapiens	119502	119502	Heat shock protein HSP 90-beta
P08238.4	9606	Homo sapiens	119505	119505	Heat shock protein HSP 90-beta
P08238.4	9606	Homo sapiens	119508	119508	Heat shock protein HSP 90-beta
P05387.1	9606	Homo sapiens	11872	11872	60S acidic ribosomal protein P2
NP_002127.1	9606	Homo sapiens	119910	119910	Heterogeneous nuclear ribonucleoprotein A1 isoform a
NP_002127.1	9606	Homo sapiens	120220	120220	Heterogeneous nuclear ribonucleoprotein A1 isoform a
EAW86104.1	9606	Homo sapiens	32312	32312	Glutamate decarboxylase 2 (pancreatic islets and brain, 65kDa), isoform CRA_c
Q05329.1	9606	Homo sapiens	25409	25409	Glutamate decarboxylase 2
P10635.2	9606	Homo sapiens	122486	122486	Cytochrome P450 2D6
P10635.2	9606	Homo sapiens	122486	122486	Cytochrome P450 2D6
P10635.2	9606	Homo sapiens	122607	122607	Cytochrome P450 2D6
P10635.2	9606	Homo sapiens	122471	122471	Cytochrome P450 2D6
P10635.2	9606	Homo sapiens	122781	122781	Cytochrome P450 2D6
EAX01629.1	9606	Homo sapiens	122793	122793	Laminin, alpha 1, isoform CRA_b
28812	9606	Homo sapiens	134112	134112	Beta-2-glycoprotein I
M0R2Z9	9606	Homo sapiens	134136	134136	SURP and G-patch domain-containing protein 2
CAA37664.1	9606	Homo sapiens	135650	135650	Beta-2-glycoprotein I
AAA36022.1	9606	Homo sapiens	102459	102459	Chaperonin (HSP60)
SRC248227	9606	Homo sapiens	135895	135895	65 kDa heat shock protein
SRC244411	9606	Homo sapiens	135944	135944	Protein tyrosine phosphatase-like autoantigen
AAH02676.1	9606	Homo sapiens	135995	135995	Heat shock 60kDa protein 1 (chaperonin)
NP_570858.2	9606	Homo sapiens	104610	104610	Protein tyrosine phosphatase, receptor type, N polypeptide 2 isoform 3 precursor
P03277.3	129951	Human adenovirus 2	29899	29899	Hexon protein
P03277.3	129951	Human adenovirus 2	66304	66304	Hexon protein
ABM66847.1	10298	Human alphaherpesvirus 1	12951	12951	Glycoprotein D
AAB59754.1	10298	Human alphaherpesvirus 1	48607	48607	Glycoprotein D
NP_044666.1	10298	Human alphaherpesvirus 1	70496	70496	Envelope glycoprotein G
AIR95814.1	10298	Human alphaherpesvirus 1	113101	113101	UL19
P08392.1	10298	Human alphaherpesvirus 1	119400	119400	Trans-acting transcriptional protein ICP4
NP_044666.1	10298	Human alphaherpesvirus 1 strain 17	8503	8503	Envelope glycoprotein G
NP_044666.1	10298	Human alphaherpesvirus 1 strain 17	11457	11457	Envelope glycoprotein G
NP_044666.1	10298	Human alphaherpesvirus 1 strain 17	11576	11576	Envelope glycoprotein G
NP_044666.1	10298	Human alphaherpesvirus 1 strain 17	11579	11579	Envelope glycoprotein G
NP_044666.1	10298	Human alphaherpesvirus 1 strain 17	12118	12118	Envelope glycoprotein G
NP_044666.1	10298	Human alphaherpesvirus 1 strain 17	12169	12169	Envelope glycoprotein G
NP_044666.1	10298	Human alphaherpesvirus 1 strain 17	12346	12346	Envelope glycoprotein G
NP_044666.1	10298	Human alphaherpesvirus 1 strain 17	12647	12647	Envelope glycoprotein G
NP_044666.1	10298	Human alphaherpesvirus 1 strain 17	18985	18985	Envelope glycoprotein G
NP_044666.1	10298	Human alphaherpesvirus 1 strain 17	24960	24960	Envelope glycoprotein G
NP_044666.1	10298	Human alphaherpesvirus 1 strain 17	26265	26265	Envelope glycoprotein G
NP_044666.1	10298	Human alphaherpesvirus 1 strain 17	32812	32812	Envelope glycoprotein G
NP_044666.1	10298	Human alphaherpesvirus 1 strain 17	38660	38660	Envelope glycoprotein G
NP_044666.1	10298	Human alphaherpesvirus 1 strain 17	39001	39001	Envelope glycoprotein G
NP_044666.1	10298	Human alphaherpesvirus 1 strain 17	42322	42322	Envelope glycoprotein G
NP_044666.1	10298	Human alphaherpesvirus 1 strain 17	45247	45247	Envelope glycoprotein G
NP_044666.1	10298	Human alphaherpesvirus 1 strain 17	46796	46796	Envelope glycoprotein G
NP_044666.1	10298	Human alphaherpesvirus 1 strain 17	46933	46933	Envelope glycoprotein G
NP_044666.1	10298	Human alphaherpesvirus 1 strain 17	47159	47159	Envelope glycoprotein G
NP_044666.1	10298	Human alphaherpesvirus 1 strain 17	48271	48271	Envelope glycoprotein G
NP_044666.1	10298	Human alphaherpesvirus 1 strain 17	49395	49395	Envelope glycoprotein G
NP_044666.1	10298	Human alphaherpesvirus 1 strain 17	53429	53429	Envelope glycoprotein G
NP_044666.1	10298	Human alphaherpesvirus 1 strain 17	60068	60068	Envelope glycoprotein G
NP_044666.1	10298	Human alphaherpesvirus 1 strain 17	63953	63953	Envelope glycoprotein G
NP_044666.1	10298	Human alphaherpesvirus 1 strain 17	65691	65691	Envelope glycoprotein G
NP_044666.1	10298	Human alphaherpesvirus 1 strain 17	66066	66066	Envelope glycoprotein G
NP_044666.1	10298	Human alphaherpesvirus 1 strain 17	66281	66281	Envelope glycoprotein G
NP_044666.1	10298	Human alphaherpesvirus 1 strain 17	70481	70481	Envelope glycoprotein G
NP_044534.1	10310	Human alphaherpesvirus 2	11983	11983	Envelope glycoprotein G
NP_044534.1	10310	Human alphaherpesvirus 2	19949	19949	Envelope glycoprotein G
NP_044542.1	10310	Human alphaherpesvirus 2	127811	127811	Tegument protein US11
CAA07368.2	10359	Human betaherpesvirus 5	3274	3274	Glycoprotein B
AAK06654.1	10359	Human betaherpesvirus 5	125428	125428	UL98 protein
AAK06654.1	10359	Human betaherpesvirus 5	125428	125428	UL98 protein
P17143.1	10359	Human betaherpesvirus 5	127876	127876	Uncharacterized protein J1L
P16830.1	10359	Human betaherpesvirus 5	134804	134804	Uncharacterized protein UL110
P16830.1	10359	Human betaherpesvirus 5	134804	134804	Uncharacterized protein UL110
CAA07368.2	10359	Human betaherpesvirus 5	3274	3274	Glycoprotein B
Q9QJ42.1	32604	Human betaherpesvirus 6B	41270	41270	Protein U24
AFE88887.1	1511871	Human bocavirus 1	195012	195012	VP2
AFE88887.1	1511871	Human bocavirus 1	195016	195016	VP2
AFE88887.1	1511871	Human bocavirus 1	195016	195016	VP2
AFE88887.1	1511871	Human bocavirus 1	195041	195041	VP2
AFE88887.1	1511871	Human bocavirus 1	195016	195016	VP2
CAA76884.1	45617	Human endogenous retrovirus K	194841	194841	Gag protein
CAB56603.1	45617	Human endogenous retrovirus K	194870	194870	Pol protein
ABB89251.1	10376	Human gammaherpesvirus 4	19700	19700	EBNA-1
ABB89251.1	10376	Human gammaherpesvirus 4	19700	19700	EBNA-1
ABB89251.1	10376	Human gammaherpesvirus 4	19700	19700	EBNA-1
Q777E1	10376	Human gammaherpesvirus 4	8396	8396	EBNA-1 protein
CEQ37746.1	10376	Human gammaherpesvirus 4	94962	94962	BcLF1
CEQ37746.1	10376	Human gammaherpesvirus 4	94962	94962	BcLF1
Q777E1	10376	Human gammaherpesvirus 4	1433	1433	EBNA-1 protein
Q777E1	10376	Human gammaherpesvirus 4	1433	1433	EBNA-1 protein
Q777E1	10376	Human gammaherpesvirus 4	105824	105824	EBNA-1 protein
Q777E1	10376	Human gammaherpesvirus 4	1433	1433	EBNA-1 protein
CEQ38220.1	10376	Human gammaherpesvirus 4	106070	106070	EBNA-1
Q777E1	10376	Human gammaherpesvirus 4	18884	18884	EBNA-1 protein
Q777E1	10376	Human gammaherpesvirus 4	55151	55151	EBNA-1 protein
CEQ37972.1	10376	Human gammaherpesvirus 4	118806	118806	EBNA-1
CEQ37972.1	10376	Human gammaherpesvirus 4	118806	118806	EBNA-1
Q777E1	10376	Human gammaherpesvirus 4	118807	118807	EBNA-1 protein
Q777E1	10376	Human gammaherpesvirus 4	70413	70413	EBNA-1 protein
Q777E1	10376	Human gammaherpesvirus 4	118827	118827	EBNA-1 protein
Q777E1	10376	Human gammaherpesvirus 4	118828	118828	EBNA-1 protein
CEQ38220.1	10376	Human gammaherpesvirus 4	118976	118976	EBNA-1
CEQ38220.1	10376	Human gammaherpesvirus 4	118824	118824	EBNA-1
Q777E1	10376	Human gammaherpesvirus 4	55151	55151	EBNA-1 protein
Q777E1	10376	Human gammaherpesvirus 4	136557	136557	EBNA-1 protein
Q777E1	10376	Human gammaherpesvirus 4	119022	119022	EBNA-1 protein
Q777E1	10376	Human gammaherpesvirus 4	136557	136557	EBNA-1 protein
CEQ38220.1	10376	Human gammaherpesvirus 4	119013	119013	EBNA-1
YP_401707.1	10376	Human gammaherpesvirus 4	127626	127626	LF3
YP_001129465.1	10376	Human gammaherpesvirus 4	127771	127771	EBNA-3C
SRC279943	10376	Human gammaherpesvirus 4	128009	128009	Epstein-Barr nuclear antigen 1
Q777E1	10376	Human gammaherpesvirus 4	136122	136122	EBNA-1 protein
Q777E1	10376	Human gammaherpesvirus 4	136316	136316	EBNA-1 protein
Q777E1	10376	Human gammaherpesvirus 4	136514	136514	EBNA-1 protein
Q777E1	10376	Human gammaherpesvirus 4	118817	118817	EBNA-1 protein
Q777E1	10376	Human gammaherpesvirus 4	136514	136514	EBNA-1 protein
ANI26366.1	10376	Human gammaherpesvirus 4	42525	42525	EBNA-1 protein [Human gammaherpesvirus 4]
Q777E1	10376	Human gammaherpesvirus 4	119011	119011	EBNA-1 protein
Q777E1	10376	Human gammaherpesvirus 4	136570	136570	EBNA-1 protein
Q777E1	10376	Human gammaherpesvirus 4	136706	136706	EBNA-1 protein
CEQ38220.1	10376	Human gammaherpesvirus 4	18946	18946	EBNA-1
AAA45903.1	10376	Human gammaherpesvirus 4	144899	144899	Nuclear protein EBNA2
YP_001129431.1	37296	Human gammaherpesvirus 8	3652	3652	LANA
YP_001129431.1	37296	Human gammaherpesvirus 8	3652	3652	LANA
YP_001129431.1	37296	Human gammaherpesvirus 8	8131	8131	LANA
YP_001129431.1	37296	Human gammaherpesvirus 8	8131	8131	LANA
YP_001129431.1	37296	Human gammaherpesvirus 8	24046	24046	LANA
YP_001129431.1	37296	Human gammaherpesvirus 8	24046	24046	LANA
YP_001129431.1	37296	Human gammaherpesvirus 8	34914	34914	LANA
YP_001129431.1	37296	Human gammaherpesvirus 8	34914	34914	LANA
YP_001129431.1	37296	Human gammaherpesvirus 8	47068	47068	LANA
YP_001129431.1	37296	Human gammaherpesvirus 8	47068	47068	LANA
YP_001129431.1	37296	Human gammaherpesvirus 8	48799	48799	LANA
YP_001129431.1	37296	Human gammaherpesvirus 8	48799	48799	LANA
YP_001129431.1	37296	Human gammaherpesvirus 8	50578	50578	LANA
YP_001129431.1	37296	Human gammaherpesvirus 8	50578	50578	LANA
YP_001129431.1	37296	Human gammaherpesvirus 8	50674	50674	LANA
YP_001129431.1	37296	Human gammaherpesvirus 8	50674	50674	LANA
YP_001129431.1	37296	Human gammaherpesvirus 8	51844	51844	LANA
YP_001129431.1	37296	Human gammaherpesvirus 8	51844	51844	LANA
AAC56957.1	37296	Human gammaherpesvirus 8	54409	54409	Small viral capsid antigen
YP_001129431.1	37296	Human gammaherpesvirus 8	55055	55055	LANA
YP_001129431.1	37296	Human gammaherpesvirus 8	55055	55055	LANA
YP_001129431.1	37296	Human gammaherpesvirus 8	68167	68167	LANA
YP_001129431.1	37296	Human gammaherpesvirus 8	68167	68167	LANA
YP_001129431.1	37296	Human gammaherpesvirus 8	68168	68168	LANA
YP_001129431.1	37296	Human gammaherpesvirus 8	68168	68168	LANA
YP_001129431.1	37296	Human gammaherpesvirus 8	69746	69746	LANA
YP_001129431.1	37296	Human gammaherpesvirus 8	69746	69746	LANA
P08617.1	12092	Human hepatitis A virus Hu/Australia/HM175/1976	4467	4467	Genome polyprotein
P08617.1	12092	Human hepatitis A virus Hu/Australia/HM175/1976	21026	21026	Genome polyprotein
P08617.1	12092	Human hepatitis A virus Hu/Australia/HM175/1976	38724	38724	Genome polyprotein
AAK01056.1	10335	Human herpesvirus 3 H-551	16577	16577	ORF68
AAK01056.1	10335	Human herpesvirus 3 H-551	36071	36071	ORF68
AAK01056.1	10335	Human herpesvirus 3 H-551	45678	45678	ORF68
82703982	10376	Human herpesvirus 4	19700	19700	EBNA-1
82703982	10376	Human herpesvirus 4	19700	19700	EBNA-1
82703982	10376	Human herpesvirus 4	19701	19701	EBNA-1
82703982	10376	Human herpesvirus 4	19701	19701	EBNA-1
82703982	10376	Human herpesvirus 4	19701	19701	EBNA-1
82703982	10376	Human herpesvirus 4	19702	19702	EBNA-1
82703982	10376	Human herpesvirus 4	19702	19702	EBNA-1
82703982	10376	Human herpesvirus 4	19702	19702	EBNA-1
82703982	10376	Human herpesvirus 4	19703	19703	EBNA-1
82703982	10376	Human herpesvirus 4	19703	19703	EBNA-1
82703982	10376	Human herpesvirus 4	19703	19703	EBNA-1
330444	10376	Human herpesvirus 4	144898	144898	Nuclear protein EBNA2
330444	10376	Human herpesvirus 4	144899	144899	Nuclear protein EBNA2
330444	10376	Human herpesvirus 4	144899	144899	Nuclear protein EBNA2
PT10002293	10376	Human herpesvirus 4	144901	144901	EBNA-1
PT10002293	10376	Human herpesvirus 4	22058	22058	EBNA-1
Q3KSS4.1	10376	Human herpesvirus 4 CKL	25942	25942	Epstein-Barr nuclear antigen 1
P03211.1	10376	Human herpesvirus 4 strain B95-8	22447	22447	Epstein-Barr nuclear antigen 1
P03211.1	10376	Human herpesvirus 4 strain B95-8	53195	53195	Epstein-Barr nuclear antigen 1
P03211.1	10376	Human herpesvirus 4 strain B95-8	6482	6482	Epstein-Barr nuclear antigen 1
P03211.1	10376	Human herpesvirus 4 strain B95-8	21586	21586	Epstein-Barr nuclear antigen 1
P03211.1	10376	Human herpesvirus 4 strain B95-8	21586	21586	Epstein-Barr nuclear antigen 1
P03211.1	10376	Human herpesvirus 4 strain B95-8	799	799	Epstein-Barr nuclear antigen 1
P03211.1	10376	Human herpesvirus 4 strain B95-8	21586	21586	Epstein-Barr nuclear antigen 1
P03211.1	10376	Human herpesvirus 4 strain B95-8	18619	18619	Epstein-Barr nuclear antigen 1
P03211.1	10376	Human herpesvirus 4 strain B95-8	18619	18619	Epstein-Barr nuclear antigen 1
P03211.1	10376	Human herpesvirus 4 strain B95-8	118809	118809	Epstein-Barr nuclear antigen 1
P03211.1	10376	Human herpesvirus 4 strain B95-8	22162	22162	Epstein-Barr nuclear antigen 1
P03211.1	10376	Human herpesvirus 4 strain B95-8	58193	58193	Epstein-Barr nuclear antigen 1
P03211.1	10376	Human herpesvirus 4 strain B95-8	55299	55299	Epstein-Barr nuclear antigen 1
P03211.1	10376	Human herpesvirus 4 strain B95-8	52251	52251	Epstein-Barr nuclear antigen 1
P03211.1	10376	Human herpesvirus 4 strain B95-8	22056	22056	Epstein-Barr nuclear antigen 1
P03211.1	10376	Human herpesvirus 4 strain B95-8	22447	22447	Epstein-Barr nuclear antigen 1
P03211.1	10376	Human herpesvirus 4 strain B95-8	22447	22447	Epstein-Barr nuclear antigen 1
P03211.1	10376	Human herpesvirus 4 strain B95-8	22447	22447	Epstein-Barr nuclear antigen 1
P03211.1	10376	Human herpesvirus 4 strain B95-8	22447	22447	Epstein-Barr nuclear antigen 1
P03211.1	10376	Human herpesvirus 4 strain B95-8	55670	55670	Epstein-Barr nuclear antigen 1
P03211.1	10376	Human herpesvirus 4 strain B95-8	22447	22447	Epstein-Barr nuclear antigen 1
P03211.1	10376	Human herpesvirus 4 strain B95-8	55921	55921	Epstein-Barr nuclear antigen 1
P03189.1	10376	Human herpesvirus 4 strain B95-8	119614	119614	Protein BOLF1
P03227.1	10376	Human herpesvirus 4 strain B95-8	120960	120960	Major DNA-binding protein
P03188.1	10376	Human herpesvirus 4 strain B95-8	124606	124606	Glycoprotein GP110 precursor
P03211.1	10376	Human herpesvirus 4 strain B95-8	18619	18619	Epstein-Barr nuclear antigen 1
P03211.1	10376	Human herpesvirus 4 strain B95-8	18619	18619	Epstein-Barr nuclear antigen 1
P03211.1	10376	Human herpesvirus 4 strain B95-8	22187	22187	Epstein-Barr nuclear antigen 1
P03211.1	10376	Human herpesvirus 4 strain B95-8	22187	22187	Epstein-Barr nuclear antigen 1
P03211.1	10376	Human herpesvirus 4 strain B95-8	57180	57180	Epstein-Barr nuclear antigen 1
P03211.1	10376	Human herpesvirus 4 strain B95-8	57180	57180	Epstein-Barr nuclear antigen 1
P03211.1	10376	Human herpesvirus 4 strain B95-8	21604	21604	Epstein-Barr nuclear antigen 1
P03211.1	10376	Human herpesvirus 4 strain B95-8	44026	44026	Epstein-Barr nuclear antigen 1
P03211.1	10376	Human herpesvirus 4 strain B95-8	21604	21604	Epstein-Barr nuclear antigen 1
P03211.1	10376	Human herpesvirus 4 strain B95-8	21604	21604	Epstein-Barr nuclear antigen 1
P03211.1	10376	Human herpesvirus 4 strain B95-8	44026	44026	Epstein-Barr nuclear antigen 1
P03211.1	10376	Human herpesvirus 4 strain B95-8	118930	118930	Epstein-Barr nuclear antigen 1
P03211.1	10376	Human herpesvirus 4 strain B95-8	52251	52251	Epstein-Barr nuclear antigen 1
P03211.1	10376	Human herpesvirus 4 strain B95-8	47636	47636	Epstein-Barr nuclear antigen 1
P03211.1	10376	Human herpesvirus 4 strain B95-8	47636	47636	Epstein-Barr nuclear antigen 1
P03211.1	10376	Human herpesvirus 4 strain B95-8	7777	7777	Epstein-Barr nuclear antigen 1
P03211.1	10376	Human herpesvirus 4 strain B95-8	7777	7777	Epstein-Barr nuclear antigen 1
P03211.1	10376	Human herpesvirus 4 strain B95-8	48588	48588	Epstein-Barr nuclear antigen 1
P13285.1	10376	Human herpesvirus 4 strain B95-8	67292	67292	Latent membrane protein 2
P12978.1	10376	Human herpesvirus 4 strain B95-8	9727	9727	Epstein-Barr nuclear antigen 2
P12978.1	10376	Human herpesvirus 4 strain B95-8	52423	52423	Epstein-Barr nuclear antigen 2
YP_401677.1	10376	Human herpesvirus 4 type 1	1434	1434	EBNA-1
YP_401653.1	10376	Human herpesvirus 4 type 1	113211	113211	BOLF1
P12824.1	10359	Human herpesvirus 5 strain AD169	428	428	Glycoprotein H precursor
P17176.1	10359	Human herpesvirus 5 strain Towne	35193	35193	Glycoprotein H precursor
[truncated: 2,347 more rows]
