# Supplementary material for: Severity-dependent IgG epitope profiling in COVID-19 reveals differential recognition of pathogen-derived antigens
Source: Front Immunol. 2025 Sep 3;16:1668223. doi: 10.3389/fimmu.2025.1668223 (PMC12440981; doi:10.3389/fimmu.2025.1668223)
Supplement: Supplementary file 4 [file Table4.xlsx]

## Sheet: data
Supplementary Table 4. Pathogens with Differentially Recognized Epitopes Between Moderate and Severe COVID-19 Groups and Their Statistical Significance This table presents all pathogens whose linear epitopes exhibited statistically significant differences in IgG recognition between patients with moderate (COVID-Mod) and severe (COVID-Sev) COVID-19, based on peptide microarray analysis. Pathogens …
Category		Pathogen name	Number of differentially recognized Epitopes	Number of COVID-Mod targeted epitopes	Number of COVID-Sev targeted epitopes	p values comparing COVID-Mod and COVID-Sev	q value	Discovery?
Bacteria		Bordetella pertussis	9	4	5	0.5784	0.7069	No
		Borrelia garinii	1	0	1	ND	ND	ND
		Borreliella burgdorferi	22	7	15	0.005	0.0183	Yes
		Burkholderia pseudomallei	1	0	1	ND	ND	ND
		Ehrlichia chaffeensis	6	3	3	0.7078	0.7078	No
		Enterococcus faecium	1	0	1	ND	ND	ND
		Helicobacter pylori	4	2	2	0.6571	0.7078	No
		Mycobacterium tuberculosis	83	38	45	0.0001	0.0011	Yes
		Mycoplasma pneumoniae	2	0	2	ND	ND	ND
		Neisseria meningitidis	11	7	4	0.124	0.2273	No
		Orientia tsutsugamushi	22	16	12	0.0478	0.1052	No
		Porphyromonas gingivalis	18	8	10	0.3526	0.5292	No
		Salmonella enterica	2	0	2	ND	ND	ND
		Staphylococcus aureus	14	2	12	0.0013	0.0072	Yes
		Streptococcus mutans	1	0	1	ND	ND	ND
		Streptococcus oralis	1	1	0	ND	ND	ND
		Streptococcus pyogenes	5	0	5	0.0079	0.0217	Yes
		Treponema pallidum	30	13	17	0.3849	0.5292	No
		Yersinia enterocolitica	1	0	1	ND	ND	ND
Fungi		Candida albicans	2	1	1	0.999	ND	ND
Parasites		Entamoeba histolytica	3	0	3	0.1	0.2417	No
		Gnathostoma binucleatum	4	1	3	0.1429	0.2417	No
		Leishmania braziliensis	1	1	0	ND	ND	ND
		Leishmania aethiopica	3	0	3	0.1	0.2417	No
		Leishmania donovani	1	1	0	ND	ND	ND
		Leishmania infantum	2	1	1	ND	ND	ND
		Leptospira interrogans	2	1	1	ND	ND	ND
		Necator americanus	6	4	2	0.145	0.2417	No
		Onchocerca volvulus	1	0	1	ND	ND	ND
		Plasmodium falciparum	46	18	28	0.1361	0.2417	No
		Plasmodium vivax	18	10	8	0.6945	0.6945	No
		Schistosoma japonicum	1	0	1	ND	ND	ND
		Schistosoma mansoni	3	2	1	0.4	0.5	No
		Taenia crassiceps	1	0	1	ND	ND	ND
		Taenia solium	5	1	4	0.0873	0.2417	No
		Toxoplasma gondii	34	19	15	0.2435	0.3479	No
		Trypanosoma cruzi	26	13	13	0.5176	0.5751	No
		Wuchereria bancrofti	2	2	0	ND	ND	ND
Viruses		Andes virus	8	4	4	0.9999	0.9999	No
		Borna disease virus	1	0	1	ND	ND	ND
		Coxsackievirus	6	3	3	0.4805	0.7178	No
		Dengue virus 2	25	13	12	0.3642	0.6475	No
		Hepatitis B virus	10	4	6	0.4935	0.7178	No
		Hepatitis C virus	219	87	132	0.0001	0.0008	Yes
		Hepatitis delta virus	7	1	6	0.0536	0.1429	No
		Hepatitis E virus	12	4	8	0.1301	0.2602	No
		HIV-1	13	5	8	0.6654	0.817	No
		Human T-cell leukemia virus type I	14	11	3	0.002	0.0107	Yes
		Human T-cell leukemia virus type II	9	4	5	0.7149	0.817	No
		Human respiratory syncytial virus	7	4	3	0.6941	0.817	No
		Influenza A virus	16	5	11	0.0423	0.1354	No
		Japanese encephalitis virus	1	0	1	ND	ND	ND
		Measles morbillivirus	17	7	10	0.1141	0.2602	No
		Puumala virus	15	5	10	0.0403	0.1354	No
		SARS-CoV1	111	51	60	0.0001	0.0008	Yes
		SARS-CoV2	19	10	11	0.9193	0.9806	No
